# Supplementary material for: Transcriptomic analysis reveals the molecular basis of photoperiod-regulated sex differentiation in tropical pumpkins (Cucurbita moschata Duch.)
Source: BMC Plant Biol. 2024 Feb 6;24:90. doi: 10.1186/s12870-024-04777-3 (PMC10845594; doi:10.1186/s12870-024-04777-3)
Supplement: Supplementary file 2 — Supplementary Material 2 [file 12870_2024_4777_MOESM2_ESM.xlsx]

## Sheet: Supplementary Table 1
Supplementary Table 1. Primers used in qRT-PCR.
Gene name	GenBank No.	Primer sequence (5’-3’)
CmSCL13	CmoCh03G006080	F: AGAGACGACAAGCAGCGAAT
		R: AGCCAAGGTAGAGAGACCCA
CmGASA9	CmoCh15G000310	F: ATGAAGCCACTCAGTGTTCTTTGCA
		R: GCAAGCCCGCATACATATCTTCTTT
CmACO3	CmoCh07G003260	F: TGGATTCCGTCGACACTGAG
		R: TGGTTTAGGACAGGGAGGGT
CmNF-Y	CmoCh01G012100	F: TGGAACTCGCTGGAAATGCC
		R: GCATTCTTTGATGAAGTTCCTGTT
CmoNF-YB3	CmoCh02G002370	F: TCATAACGGGAGAGGCATCG
		R: CCCTTTTCCTCCACCCATAGTG
CmNF-YA3	CmoCh05G014120	F: TCAGGAGTCATCTACAGCCCA
		R: CCTGCTGACTGTAGGCACTG
CmGI	CmoCh04G025770	F: AGAGAGGCTCGAGCAAAATCA
		R: CAAATGCTTCCTTCCCCGTG
CmPRR9	CmoCh14G022280	F: TGTTTGGAGAAGGCACACGA
		R: CCTTCAGTGGTGACAGACCC
CmCOL2a	CmoCh01G004710	F: CACGCTGTAACCTCCCTACC
		R: CTGTACCGTAACACTCGGGC
CmCOL2b	CmoCh02G011420	F: TTTAGCGGAGTGGATGTCGG
		R: CTGGCAAACCTTCCCCTGAT

## Sheet: Supplementary Table 2
Supplementary Table 2. Summary of sequencing data generated and mapping to the C. moschata transcriptome
sample	Clean reads	Clean bases	GC Content	%≥Q30	Total Reads	Mapped Reads	Uniq Mapped Reads	Multiple Map Reads	Reads Map to '+'	Reads Map to '-'
PPIS-LD1	23879533	7146910682	0.4601	0.9485	47759066	45,596,210 (95.47%)	44,697,692 (93.59%)	898,518 (1.88%)	22,431,058 (46.97%)	22,685,665 (47.50%)
PPIS-LD2	25925180	7759784254	0.46	0.9363	51850360	49,109,206 (94.71%)	48,152,267 (92.87%)	956,939 (1.85%)	24,159,224 (46.59%)	24,439,203 (47.13%)
PPIS-LD3	27064346	8086734714	0.4625	0.9268	54128692	50,901,548 (94.04%)	49,710,828 (91.84%)	1,190,720 (2.20%)	24,789,821 (45.80%)	25,261,856 (46.67%)
PPIS-SD1	29221748	8746612776	0.4663	0.9459	58443496	55,641,471 (95.21%)	52,472,439 (89.78%)	3,169,032 (5.42%)	24,952,164 (42.69%)	26,787,988 (45.84%)
PPIS-SD2	26668128	7980057412	0.4657	0.9464	53336256	50,777,912 (95.20%)	49,599,085 (92.99%)	1,178,827 (2.21%)	24,777,004 (46.45%)	25,201,337 (47.25%)
PPIS-SD3	25026533	7486668026	0.4665	0.9488	50053066	47,673,198 (95.25%)	46,299,432 (92.50%)	1,373,766 (2.74%)	22,942,871 (45.84%)	23,533,977 (47.02%)
PPS-SD1	27435749	8212457096	0.4698	0.9463	54871498	52,029,839 (94.82%)	50,813,803 (92.61%)	1,216,036 (2.22%)	25,349,582 (46.20%)	25,799,858 (47.02%)
PPS-SD2	29529668	8832585936	0.4695	0.9474	59059336	56,259,617 (95.26%)	54,941,237 (93.03%)	1,318,380 (2.23%)	27,443,838 (46.47%)	27,892,441 (47.23%)
PPS-SD3	26768597	8007765454	0.4663	0.9464	53537194	50,924,668 (95.12%)	49,728,937 (92.89%)	1,195,731 (2.23%)	24,782,908 (46.29%)	25,237,561 (47.14%)
PPS-LD1	24425364	7309409476	0.4661	0.9442	48850728	46,318,982 (94.82%)	45,483,525 (93.11%)	835,457 (1.71%)	22,885,410 (46.85%)	23,068,214 (47.22%)
PPS-LD2	28144660	8423327574	0.4678	0.9458	56289320	53,392,517 (94.85%)	52,464,738 (93.21%)	927,779 (1.65%)	26,380,274 (46.87%)	26,587,479 (47.23%)
PPS-LD3	27336260	8188480718	0.4683	0.9449	54672520	51,890,111 (94.91%)	50,801,962 (92.92%)	1,088,149 (1.99%)	25,487,081 (46.62%)	25,797,424 (47.19%)

## Sheet: Supplementary Table 3
Supplementary Table 3. All DEGs identified among four samples (PPS_LD, PPS_LD, PPIS_SD, and PPIS_LD)
#ID	PPIS_LD1_FPKM	PPIS_LD2_FPKM	PPIS_LD3_FPKM	PPIS_SD1_FPKM	PPIS_SD2_FPKM	PPIS_SD3_FPKM	PPS_SD1_FPKM	PPS_SD2_FPKM	PPS_SD3_FPKM	PPS_LD1_FPKM	PPS_LD2_FPKM	PPS_LD3_FPKM
CmoCh00G000310	12.018	7.99036	5.37857	6.13475	9.52561	9.82386	11.3533	21.6013	26.3706	22.0262	13.5284	12.7893
CmoCh00G000540	0	0	0.166781	7.90733	0.270578	0.336114	0.439622	2.41059	3.52536	4.37357	3.78177	5.96651
CmoCh00G001590	5.88806	6.67939	8.65677	7.60242	4.99188	6.97553	2.95188	5.1861	4.2565	3.12073	2.20363	2.48493
CmoCh00G001640	16.1388	12.5573	0.09233	696.677	164.436	47.5719	264.737	168.093	342.327	170.694	153.579	277.529
CmoCh00G001780	0	0	0	42.25	165.085	404.992	176.053	64.3841	64.3619	20.697	164.239	0.019414
CmoCh01G000320	0.95043	1.42492	1.22983	0.912586	0.594498	0.560815	2.04468	2.30485	1.20833	3.11871	5.24606	3.18375
CmoCh01G000330	5.3426	5.22653	5.58752	7.42101	7.27102	7.87467	2.85587	3.58076	3.93093	2.85075	3.47034	4.45724
CmoCh01G000450	1.53745	2.45216	2.67491	1.63132	2.19029	2.25208	1.24145	0.743008	0	0.370444	0.110707	0.785499
CmoCh01G000730	0.076827	0.085656	0.124606	0	0.027569	0.029314	0.182409	0.104632	0.066378	0.440701	0.505765	0.305089
CmoCh01G000750	214.657	223.126	204.11	198.568	208.661	221.834	129.008	179.415	148.761	75.8027	92.2827	67.3781
CmoCh01G000850	0.49918	0.837199	0.488113	0.104796	0.171848	0	0.610994	0.34087	0.247009	0.675746	1.68566	1.01856
CmoCh01G000890	1.50998	1.28783	1.15947	1.47964	1.18217	0.870789	1.94304	1.13164	1.28722	3.24394	2.98768	3.03789
CmoCh01G000930	0	0.594328	0.356034	0.518698	0.293163	0.665788	0.282136	0.613399	0.375412	1.07393	0.972033	1.0046
CmoCh01G000970	17.0874	16.6428	17.8307	15.8883	16.3953	15.4367	5.17116	7.59719	7.29597	7.44153	6.0382	4.19245
CmoCh01G001080	3.74978	3.23686	3.74869	2.76141	2.38001	2.14357	1.94334	2.45699	1.37787	6.30116	4.4679	3.34369
CmoCh01G001120	52.0329	75.9595	87.8818	101.839	123.598	103.953	182.312	121.974	131.934	139.313	175.089	175.292
CmoCh01G001130	9.93276	11.6465	12.8368	14.7411	17.0062	13.6128	19.2113	13.6472	18.537	17.2638	25.0844	18.2862
CmoCh01G001160	1.15127	0.582802	0.876654	0.567784	0.656885	0.628605	0.555172	0.837225	0.916996	2.33737	1.9369	2.58169
CmoCh01G001200	7.83106	18.8461	17.2688	10.3215	13.5734	12.7652	3.83905	0.101336	4.38911	8.13687	9.44528	11.0596
CmoCh01G001260	1.70458	1.51684	1.19147	3.68813	2.4065	3.00876	6.02036	9.04485	7.1169	3.66888	3.40797	3.47382
CmoCh01G001290	12.7139	12.3502	10.5907	8.73194	10.2645	9.51785	5.57452	9.68029	8.772	3.71445	4.29766	3.55805
CmoCh01G001530	0.774265	1.22496	2.1746	2.63441	1.24289	2.81088	2.92564	1.68741	3.23935	7.43628	6.14995	6.31654
CmoCh01G001560	3.45579	2.42053	2.39823	1.63394	1.96476	2.15879	8.53835	9.66964	10.5755	6.50029	4.77919	7.4646
CmoCh01G001920	1.77899	2.67265	2.91751	1.00675	0.470275	1.06963	1.80214	0.724732	1.25942	14.0864	7.7394	8.4314
CmoCh01G002080	85.4569	112.823	132.519	82.8661	142.707	113.537	215.754	143.048	179.713	207.228	255.412	269.296
CmoCh01G002270	2.88042	3.378	3.33343	2.75071	2.41283	2.18161	1.53772	2.64167	1.87259	1.10818	1.16319	0.958913
CmoCh01G002480	114.032	119.768	136.586	110.154	137.519	121.748	147.371	112.267	132.084	231.663	202.785	232.988
CmoCh01G002780	9.29576	9.93029	10.9451	9.1083	8.73642	9.16856	11.2177	9.86869	9.35956	19.1334	17.2133	19.1939
CmoCh01G002950	7.30541	8.16712	7.57397	9.25598	11.5535	12.4383	17.203	12.7807	19.378	28.1331	24.3687	27.6037
CmoCh01G003190	0.4691	1.63879	0.895365	0	0	0.22299	1.13556	0	0.210921	6.27576	4.42502	3.7281
CmoCh01G003270	3.90413	4.05428	3.60582	3.58696	2.5789	2.19969	3.78941	3.69721	2.00226	7.80315	5.43286	5.73487
CmoCh01G003450	13.8916	11.1689	13.3177	11.4248	11.4473	15.2417	17.7727	9.70667	16.1807	27.059	18.9428	20.7382
CmoCh01G003640	6.97419	9.51219	7.75455	4.44126	2.98883	2.42945	4.57208	5.0381	2.31267	10.7131	7.63877	7.39855
CmoCh01G003870	4.54545	3.99652	2.73787	3.40707	4.00608	1.37546	2.60613	1.79461	2.74395	8.87848	4.90116	8.67182
CmoCh01G003980	3.12341	1.4175	1.21486	2.28082	3.01077	3.28307	4.57501	5.43222	7.10622	8.05939	4.90526	4.92699
CmoCh01G004050	6.39426	5.70541	4.65914	3.08812	2.55351	2.325	0.912727	1.00698	1.00371	1.72896	1.30156	1.17741
CmoCh01G004290	28.0946	31.2286	26.9546	24.3603	26.9652	34.9368	21.9004	34.5073	31.4462	14.9124	13.8691	7.61158
CmoCh01G004420	6.51601	13.3164	28.9158	24.4489	29.9058	33.7196	63.7892	48.6155	40.1598	91.3581	105.865	110.66
CmoCh01G004460	17.7914	18.3829	17.9815	14.0826	13.0996	13.9244	22.4054	20.2989	19.556	35.7438	36.1843	32.937
CmoCh01G004570	6.27776	6.01474	7.81933	4.18614	7.39655	5.11273	12.2864	8.32898	7.1022	25.1951	20.0546	27.9182
CmoCh01G004600	0.074378	0.140696	3.69897	0.188364	0.155397	0.260927	3.98108	3.19959	3.98522	3.30755	0.269384	4.48245
CmoCh01G004680	0	0	0	0	0	0	1.8544	1.6376	1.01882	2.05589	1.6408	1.78616
CmoCh01G004710	24.0616	26.3411	46.7195	36.7453	51.2261	51.7523	111.593	68.1204	60.4772	131.378	82.4239	150.152
CmoCh01G004760	4.87791	9.76088	8.61744	15.417	28.678	13.4323	18.1748	11.2059	10.6389	16.9483	39.5621	39.3987
CmoCh01G004800	60.8559	71.7129	59.7001	50.3791	58.081	49.5276	35.3519	59.6343	57.6231	24.0179	26.7449	14.2809
CmoCh01G004870	27.0404	25.5677	27.5043	33.5626	24.3867	23.0087	22.7711	20.0707	20.8487	11.2421	9.81753	9.97608
CmoCh01G004990	0.13874	0.111757	0.487429	0.477316	0.17825	0.076622	0.471068	0.204419	0.371253	1.06182	0.582035	1.16951
CmoCh01G005060	0.017531	0	0.122242	0.130493	0.148958	0.101083	1.78919	0.559622	1.41709	1.10245	1.81145	2.50916
CmoCh01G005150	23.3148	23.3204	26.89	26.7037	21.5214	31.9467	26.9548	33.9802	28.8959	6.01031	10.4633	11.8448
CmoCh01G005320	20.9059	14.3867	10.381	16.4252	13.8366	25.6259	23.8461	25.3781	38.4074	18.4728	6.71044	3.62783
CmoCh01G005480	0.265424	0.408393	0.480156	1.43148	1.58388	1.51311	1.05505	1.19115	1.45951	0.237509	0.514089	0.340346
CmoCh01G005600	0.271038	0.323686	0.668273	0.332439	0.153144	0.324048	0.872036	0.081109	0	20.7252	25.5544	13.6709
CmoCh01G005690	0.387334	2.4617	2.14971	2.19288	1.51331	2.11609	1.82929	2.38725	1.66323	5.51412	3.14093	4.63911
CmoCh01G005840	9.20168	11.571	7.35955	7.19627	4.43105	5.16479	12.1143	6.91809	6.16188	48.9546	37.5683	31.0428
CmoCh01G006150	261.751	250.218	285.763	229.545	209.45	225.17	41.9899	61.9576	40.8168	35.2363	35.6757	30.3059
CmoCh01G006410	15.5235	17.7331	14.8523	11.8246	9.88516	11.7354	11.0816	9.63053	9.93623	28.5438	22.3075	27.6621
CmoCh01G006440	8.3834	7.98294	9.09811	8.55722	9.13264	8.41137	11.3498	12.2917	11.6054	24.2066	22.4043	25.2761
CmoCh01G006470	2.72246	2.86789	2.24074	0.234083	0.159017	0.148195	0.143154	0.198064	0.322628	4.73037	2.5548	2.78811
CmoCh01G006520	15.083	12.3854	14.543	18.3645	23.5001	17.7395	29.018	20.5289	26.2276	46.4422	36.0038	45.5022
CmoCh01G006600	10.2123	14.09	17.4857	14.5115	16.9348	15.709	29.4888	24.8944	26.3949	39.4917	38.3167	38.9022
CmoCh01G006810	27.1547	31.4419	33.7584	27.7397	25.0367	25.8099	12.6866	15.4023	13.8069	11.1609	8.9797	8.67377
CmoCh01G006840	0.095567	0.227217	0.177054	0.367244	0.373255	0.215174	0.622204	0.562908	0.537833	0.652329	0.72631	0.399194
CmoCh01G006860	10.9172	10.9005	6.39323	2.87086	1.94309	1.92957	1.72513	2.223	2.244	14.6997	10.6063	7.94903
CmoCh01G006890	7.33456	7.27039	7.74117	4.47036	4.67074	5.47151	7.63909	8.19242	9.01962	64.3825	32.442	37.0802
CmoCh01G006900	0.740987	0.699911	0.801523	0.645729	0.490737	0.321354	0.467525	0.634843	0.269132	1.85015	1.48819	2.08695
CmoCh01G006910	1.86615	2.22734	1.31566	2.19115	1.96822	2.77665	4.21017	7.60669	8.16495	5.25477	3.91459	4.6419
CmoCh01G007020	12.5483	12.3798	13.2492	11.4054	13.5819	11.5877	21.2116	20.8237	19.6996	20.4477	31.1547	35.9756
CmoCh01G007060	7.33698	11.0936	13.0116	5.83554	10.0675	6.69515	6.1241	10.8984	9.45689	19.8231	14.2864	18.4262
CmoCh01G007120	1.14819	0.914967	1.34283	0.952468	0.815296	1.43847	5.97909	3.83969	3.63978	8.7735	9.74929	14.2261
CmoCh01G007290	9.50805	12.8996	12.225	8.65221	13.0213	12.71	17.826	13.7439	11.8516	17.9188	22.5501	18.6689
CmoCh01G007370	4.98323	5.18213	4.11148	4.35737	2.44631	3.48829	3.87278	3.52284	3.32893	14.2123	9.23408	10.4396
CmoCh01G007890	29.6744	33.4963	31.7401	40.1112	52.3937	40.5107	61.5692	58.1039	48.9065	60.865	54.5965	62.5029
CmoCh01G008020	1.41641	1.47981	1.41939	1.81226	1.35776	1.00952	1.2567	1.01023	0.589751	2.96915	2.88701	2.42843
CmoCh01G008140	11.8497	9.31414	11.327	9.16206	9.57218	8.12176	3.15955	6.14743	3.93459	2.91133	2.18482	3.91448
CmoCh01G008190	6.43914	5.25195	5.67847	3.81824	3.03692	2.21466	2.08775	3.09759	2.24727	2.79041	1.00834	1.72854
CmoCh01G008290	20.5838	20.7974	23.8574	18.6539	22.5497	20.6877	25.1568	22.2586	25.5887	47.3012	41.3482	47.127
CmoCh01G008340	5.5285	8.05577	11.4851	23.177	15.804	17.6918	23.6628	10.669	16.8929	8.05853	23.8383	18.0493
CmoCh01G008350	25.9641	23.9722	17.4082	19.6584	14.1094	15.7218	9.45744	10.4407	9.18771	7.21625	5.81252	6.67829
CmoCh01G008390	33.9095	32.2864	43.1874	35.1888	47.1171	40.654	55.2821	40.9007	43.4974	74.1081	81.6219	71.0247
CmoCh01G008410	3.04286	3.76971	3.4606	1.5588	1.34325	1.17806	1.13418	1.37125	1.76259	3.75226	3.72081	4.11975
CmoCh01G008740	12.765	13.9453	20.516	9.64432	8.28653	14.0473	15.2566	18.5005	20.8654	29.3661	25.9576	29.8511
CmoCh01G008800	16.0202	26.9268	27.1562	18.0321	33.6768	27.4531	104.925	40.5239	58.4367	123.325	80.1763	157.822
CmoCh01G008860	2.68102	3.21062	3.00451	3.3193	2.87725	3.08321	4.76628	3.71618	3.05078	5.22097	4.50679	5.8593
CmoCh01G008880	3.16678	3.16641	8.96292	5.64437	15.0666	13.116	123.725	60.892	69.8833	136.122	221.213	206.676
CmoCh01G009010	10.0732	7.99113	6.79294	10.9336	9.15932	10.8036	13.1822	11.1134	12.284	27.267	15.7454	21.8781
CmoCh01G009040	18.816	18.3941	24.6068	14.4428	22.3423	17.1956	22.8134	19.5906	18.4857	36.6694	36.0316	37.1538
CmoCh01G009160	8.28121	8.78564	5.36594	7.58561	6.79017	6.97613	13.0476	10.0916	7.62755	16.8884	15.7879	11.4679
CmoCh01G009170	44.7644	52.5779	35.3674	27.29	20.4545	19.2841	42.5053	30.4979	16.6673	87.5882	89.5606	65.3671
CmoCh01G009350	1391.17	1560.24	2006.88	2019.51	2681.93	2441.29	3518.72	2444	2617.07	2962.88	3828.53	3546.36
CmoCh01G009370	17.551	12.2097	13.0115	7.98137	10.0646	10.1501	24.558	17.8459	14.1767	28.2655	33.3053	35.3174
CmoCh01G009460	3.68539	0.002288	0.049878	10.3791	7.24682	8.00456	0.063604	0.197847	0	0.031237	0	0.092481
CmoCh01G009540	266.079	346.625	453.18	431.73	594.077	519.321	755.583	596.075	540.724	646.747	839.164	757.746
CmoCh01G009760	5.43469	5.16137	8.51243	5.28415	5.90457	5.2779	8.15864	5.786	7.2793	9.84624	10.6231	12.6672
CmoCh01G010440	12.0685	10.0485	16.0365	10.2843	17.4851	13.5719	23.5913	18.2503	17.8628	32.4637	41.7855	39.5762
CmoCh01G010620	3.89778	4.81806	4.27389	5.0632	3.89621	3.95724	6.3108	4.36618	4.63804	8.00427	8.97643	9.04749
CmoCh01G010650	2.24026	2.27195	2.13773	2.06802	1.25402	1.84848	1.20296	1.37065	2.62004	4.19383	5.36799	3.35161
CmoCh01G010740	6.58613	8.11307	10.9799	9.78192	19.3059	14.3986	32.2267	18.3309	23.9433	55.7731	53.4613	52.8414
CmoCh01G010890	81.2138	51.5671	40.4214	67.1721	56.0593	62.0726	63.2483	54.7094	45.1685	24.7807	26.0098	19.6494
CmoCh01G010980	13.927	14.3279	15.7968	14.1702	16.0222	13.5035	17.4371	12.8151	15.7387	26.8604	27.1246	32.2956
CmoCh01G011380	0.404429	0.467147	0.355629	0.230423	0.298065	0.153433	0.413762	0.306497	0.152807	5.0036	1.93626	1.91035
CmoCh01G011400	18.1178	12.9023	15.6126	18.3678	19.2735	23.065	23.5022	23.2004	26.9925	40.1631	34.1676	35.0768
CmoCh01G011420	0.266241	0.379322	0.486886	0.492916	0.763324	0.495493	0.995733	0.572603	0.882368	1.00357	0.869727	0.924623
CmoCh01G011470	58.8207	51.3557	73.9029	63.9045	44.0256	69.5227	27.7584	50.1619	40.6072	20.3439	17.4654	17.124
CmoCh01G011580	3.09817	3.64607	3.12242	3.17713	4.05755	2.85403	3.62225	3.93976	3.92573	5.31609	5.00607	6.77463
CmoCh01G011620	3.48395	3.14643	4.34411	1.80903	2.88661	2.68441	2.22587	2.77325	2.9131	6.95893	5.6828	5.52477
CmoCh01G011900	15.3999	12.1907	15.1996	10.1898	13.2686	10.9294	18.8513	18.3987	16.9422	29.9428	29.0203	30.2396
CmoCh01G011910	3.22998	7.85027	8.02916	3.3885	5.21157	5.89987	2.73457	2.44554	2.71881	9.67781	9.27811	8.61967
CmoCh01G012060	3.75339	3.93822	8.16001	12.1825	25.3075	18.9297	36.3559	19.9457	23.0205	33.0313	35.4064	37.5134
CmoCh01G012170	184.551	181.941	162.33	169.308	190.319	221.87	148.712	212.572	159.146	80.4918	100.633	65.3808
CmoCh01G012250	5.8938	5.0353	5.37102	1.90233	2.13755	2.40367	8.37067	4.46733	4.71057	12.2283	15.8775	14.9599
CmoCh01G012350	4.79272	4.19334	11.9992	7.69755	17.8962	12.5502	57.4242	29.5088	41.4007	135.856	108.291	143.868
CmoCh01G012460	1.42555	2.37519	1.80431	0.796359	0.057757	0.85426	0.947767	0.726783	1.40415	6.45699	4.57072	5.91606
CmoCh01G012640	8.1221	6.95923	5.47697	4.89098	6.58117	5.70046	3.21537	5.70292	4.91402	2.74579	2.87002	1.94417
CmoCh01G012820	12.9704	10.9403	10.7815	7.60416	8.85629	8.87385	15.2771	12.3103	12.3284	21.4395	21.183	22.0108
CmoCh01G012870	9.04316	6.11646	7.59864	5.05577	5.44517	3.85089	4.5977	3.38947	5.50188	8.60598	7.35734	10.2487
CmoCh01G013120	1.08106	1.52273	4.19437	2.87078	2.65947	2.48963	7.4277	4.2591	4.38299	14.1289	17.677	16.9897
CmoCh01G013260	5.03807	6.23571	7.80443	5.67389	6.97931	6.34171	7.79383	7.0778	7.38573	11.9307	12.4036	13.0793
CmoCh01G013330	7.16797	7.80719	7.3922	8.14584	8.74608	8.03191	8.67133	7.37798	7.44869	14.959	13.6313	14.0766
CmoCh01G013450	4.23104	4.14736	3.15654	3.91359	2.2792	2.96975	4.24609	4.69077	3.76686	9.60356	8.39312	6.65519
CmoCh01G013490	7.35215	5.94553	5.04759	4.60845	2.5433	5.22246	7.6849	6.30128	3.67747	15.9169	10.9788	8.0965
CmoCh01G013660	10.0624	13.3278	18.1547	10.1473	16.9049	14.7154	30.2431	21.1329	20.7956	37.1474	45.7342	47.1296
CmoCh01G013880	73.1548	71.4186	61.0201	60.3884	72.2446	79.7702	67.2085	75.7103	59.4985	24.2912	39.1295	21.2228
CmoCh01G014060	3.33849	2.68927	2.35339	3.78631	4.87167	4.14893	5.11528	3.79982	4.74668	7.14646	5.45793	5.91102
CmoCh01G014560	1.10575	2.70016	3.2334	0.564891	1.52707	1.28548	1.0044	1.64192	1.54209	37.7254	72.8369	15.034
CmoCh01G014640	0.442971	0.248304	0.556845	0.438354	0.41907	0.536445	0.654483	0.27026	0.359041	13.8173	14.0379	8.31223
CmoCh01G014760	0	0.14318	0	0	0.014745	0.093546	0.542836	0.902756	0.371024	0.828023	0.408968	0.467806
CmoCh01G014790	5.43902	4.80746	5.55096	5.36454	4.87611	5.67729	8.56178	8.23557	9.44606	10.9986	8.51772	7.72079
CmoCh01G014850	0.375242	0	0.238536	0	0	0	2.84471	1.97082	2.67547	1.21452	2.20831	4.35959
CmoCh01G014980	38.4324	37.9827	36.7367	31.0389	31.3213	30.902	17.2284	29.9792	29.6363	15.2031	16.442	10.4794
CmoCh01G015060	8.79326	9.34807	9.14347	5.75118	7.04803	6.63219	9.49237	4.47595	6.77461	20.9199	24.9874	26.0571
CmoCh01G015070	3.20255	2.96636	3.68291	3.48766	3.01503	3.15522	3.42081	2.98766	2.78479	6.69772	5.59054	4.85879
CmoCh01G015130	2.25764	2.66298	3.24115	1.79513	0.580206	0.828854	1.12515	0.662401	1.59242	0.82517	0.291317	0.547493
CmoCh01G015290	0.202564	0.124507	0.150984	0.185189	0.197526	0.110489	0.410536	0.573389	0.228976	1.74532	1.03228	1.70984
CmoCh01G015440	4.51573	3.93245	4.69156	3.57472	4.94451	3.39871	3.28142	3.50084	2.87577	12.4497	17.7397	7.76817
CmoCh01G015450	4.36034	6.58318	6.58653	4.89287	6.67511	5.97311	6.23075	4.10062	6.24686	10.2839	10.2069	10.3106
CmoCh01G015590	1.97258	2.27699	2.72688	1.90406	3.59053	4.36925	4.85087	3.03964	3.17232	5.12388	5.58188	5.65842
CmoCh01G016100	2.65659	2.82286	2.58348	1.26195	1.12127	2.49307	0.661262	1.55853	1.47272	4.86692	3.9721	4.49725
CmoCh01G016460	10.2801	0	0	15.1665	0	0	0	15.2985	0	13.3162	18.2167	28.5903
CmoCh01G016540	0.876463	0.157995	1.45222	0.288447	1.00876	0.717037	1.02266	0.557628	1.08021	2.2448	2.71642	2.94197
CmoCh01G016550	25.2344	26.6827	27.7536	24.4982	22.0928	22.5665	29.4851	25.9646	25.8385	50.6038	41.2089	46.241
CmoCh01G016650	37.4119	42.9044	43.799	46.9267	58.962	49.5614	71.8118	49.9928	59.3629	66.0273	81.9949	80.6657
CmoCh01G016880	0.443959	0.692478	0.45733	0.457524	0.232065	0.332851	0.431174	0.469294	0.359348	1.48507	1.5457	1.17247
CmoCh01G017410	4.0679	4.47778	4.42262	3.00751	2.59936	3.14028	3.62908	3.93922	3.02547	8.35341	4.94899	9.09789
CmoCh01G017450	1.47555	0.99437	0.956716	0.899632	0.999598	0.864234	0.357357	0.775986	0.930706	0.16508	0.16962	0.454458
CmoCh01G017490	31.3369	43.0928	58.4764	31.4518	27.4291	31.357	40.3331	39.5727	43.7447	95.0061	70.6587	64.037
CmoCh01G017500	6.89829	7.21788	9.0996	4.92465	4.81271	5.39286	7.83107	1.19023	7.09487	20.0373	11.2904	12.9389
CmoCh01G017820	13.5487	7.34259	17.3187	8.96612	10.3602	9.86507	17.1611	13.637	14.5561	18.8916	23.8065	24.3924
CmoCh01G018080	12.5112	17.1178	22.5438	21.2603	35.6245	24.1065	59.7244	32.3921	38.0002	80.6543	91.6145	87.6929
CmoCh01G018250	2.18291	1.80384	2.53112	1.32801	1.43545	1.69594	0.955989	1.52255	0.715997	0.856445	0.177981	0.803962
CmoCh01G018300	2.87992	3.96879	3.90533	1.57963	1.90511	2.80651	3.91452	4.12764	5.57953	5.90455	6.49958	10.0692
CmoCh01G018450	5.97723	6.20992	4.7684	4.93974	3.83432	5.27838	2.88136	4.01497	3.59271	2.37161	1.67197	2.51241
CmoCh01G018690	9.72894	8.828	7.36396	7.18621	5.21969	6.76831	4.21567	7.52005	6.36351	3.91595	4.19074	2.25568
CmoCh01G018970	1.27903	1.32011	1.14211	0.459259	0.135553	0.398516	0.554869	0.17375	0.238326	1.39681	1.02225	1.51387
CmoCh01G018990	4.3281	4.30925	3.34145	5.93014	4.58533	5.70531	2.21157	4.16692	1.88794	1.99358	1.43879	0.825886
CmoCh01G019090	7.4349	11.4267	11.1877	6.628	9.44055	5.42854	12.135	8.00493	7.25085	23.8386	20.8377	19.6532
CmoCh01G019250	3.50872	6.00202	7.41997	3.19847	2.76153	4.8371	4.69246	6.72462	4.91965	22.231	11.7681	12.8695
CmoCh01G019260	19.2566	18.036	18.0605	14.573	11.2409	10.5267	16.5121	12.6415	9.34242	46.2242	36.0331	30.5204
CmoCh01G019400	0.829785	1.25483	0.834219	1.55034	2.73735	2.53752	5.05738	5.21078	2.83533	8.43417	8.59613	9.53985
CmoCh01G019920	24.6327	22.268	26.2114	18.5853	22.717	23.029	26.4241	23.297	28.5231	40.1597	27.4915	46.7911
CmoCh01G020230	33.4561	29.7195	32.5737	28.4392	50.3464	42.9566	72.813	60.9381	54.108	64.6342	85.86	73.1201
CmoCh01G020330	15.5484	16.0117	12.9345	12.5783	14.6667	13.8322	7.61932	12.5536	9.27296	7.01008	6.98152	3.94883
CmoCh01G020400	7.88955	5.84157	9.21822	8.59578	5.33328	7.88747	23.5501	16.5987	19.211	11.0662	15.0949	14.4923
CmoCh01G020410	4.54268	3.95097	5.43372	2.99152	3.81956	3.7151	5.98579	4.3482	4.94377	7.2051	8.55778	8.14979
CmoCh01G020480	2.19888	3.38294	2.68086	2.42099	1.8707	1.84	1.27712	1.16652	1.79451	3.62684	3.28505	2.74389
CmoCh01G020580	0.953858	1.83484	1.30714	0.287365	0.392384	0.451037	0.5386	0.802282	0.403198	2.15068	1.32267	2.00304
CmoCh01G020590	1.76837	2.38827	2.89475	1.88711	1.7062	0.759053	3.84475	3.41168	3.01116	7.25712	6.61591	9.29922
CmoCh01G020620	45.4133	41.5147	44.4517	38.1969	52.857	42.8472	62.3458	54.3493	51.5789	107.617	96.8884	95.2862
CmoCh01G020720	2.14889	1.97469	1.71923	2.0294	2.01531	3.02247	3.86859	5.21426	6.58605	5.86392	3.09743	5.68255
CmoCh01G020840	294.477	291.388	399.418	358.33	479.667	428.468	655.511	452.056	473.818	525.955	677.92	663.453
CmoCh01G020880	13.5775	11.5752	11.3529	10.3064	13.164	12.9173	20.4742	17.4465	20.8405	29.4065	27.2708	28.5832
CmoCh01G021000	92.1682	80.8361	75.2527	68.2706	73.6552	68.4495	46.8088	74.1979	66.8465	36.101	36.2712	25.5721
CmoCh01G021040	37.0129	5.90869	32.1027	4.72598	13.5648	31.2295	6.40919	31.4637	7.47798	13.175	2.95473	10.2674
CmoCh01G021100	1.95237	2.9004	1.10689	1.71849	1.65002	2.59112	1.99908	3.24856	2.66927	6.965	5.57679	5.86127
CmoCh02G000030	2.82068	2.56229	2.14249	2.5895	1.9887	2.35166	2.78906	2.29952	2.37296	9.34705	6.65492	5.28069
CmoCh02G000220	8.37965	9.90963	10.6738	7.83282	5.75225	5.38146	3.21742	3.97989	3.93305	4.44575	2.67432	3.79163
CmoCh02G000240	1.37092	1.1992	1.46191	0.281007	1.18338	1.16453	1.02282	0.873235	0.296099	0.257193	0.539167	0
CmoCh02G000430	353.42	477.617	467.254	333.311	440.028	538.503	416.026	595.932	612.248	5.96727	10.7719	349.403
CmoCh02G000640	114.113	78.6578	76.2816	80.08	82.8228	74.0147	123.012	85.0111	87.7955	229.719	187.005	231.045
CmoCh02G000800	22.1492	19.4199	35.5653	31.7145	27.9719	31.8659	8.68251	15.679	9.55374	11.5711	7.14321	6.98236
CmoCh02G000850	0.118746	0.225299	0.068112	0.305289	0.071746	0.151928	1.10842	0.473398	1.00997	2.1501	2.09285	3.01941
CmoCh02G000890	18.6526	18.6847	19.1459	15.6018	17.3253	15.9083	10.859	18.1135	15.289	7.50915	9.99909	5.46385
CmoCh02G000900	7.40013	11.6602	12.5409	9.32576	13.2447	11.1979	6.38497	3.44656	3.45123	7.77548	11.1309	7.18419
CmoCh02G000910	22.2554	17.3282	17.5297	15.4544	16.3482	15.8548	5.07715	6.24066	7.02088	1e-06	9.48664	0.419149
CmoCh02G000920	2.018	1.49548	2.18851	0.928364	1.38262	1.89508	5.40825	5.0869	6.09147	34.4857	17.2521	21.8849
CmoCh02G000930	2.55555	2.20861	3.4068	4.92987	3.70344	5.51827	5.88583	7.32802	6.29399	6.90115	5.00485	4.69047
CmoCh02G001050	14.6207	10.6758	12.2716	12.3051	12.4686	23.1332	10.8292	16.0462	17.4651	7.3952	6.40358	5.44926
CmoCh02G001290	14.6376	12.0036	11.3062	10.9587	11.3092	9.08363	3.87936	8.39775	6.80952	4.32766	3.25468	1.39421
CmoCh02G001350	25.9052	28.8935	22.5244	24.2188	24.8427	26.1912	29.2258	26.7734	30.3825	9.77387	15.0655	12.5028
CmoCh02G001620	0.363099	0.405836	0.359859	0.404209	0.587424	0.454169	0.059873	0.158056	0.105293	0.129508	0.182224	0.144409
CmoCh02G001680	0.756529	1.24824	1.1504	0.638987	0.718511	0.951631	3.88795	3.33838	2.83042	1.9012	2.31385	1.18311
CmoCh02G001760	15.6084	16.6954	14.4955	16.1719	21.2899	17.518	22.1874	16.564	21.14	30.6586	27.3035	28.6678
CmoCh02G001810	0.070724	0.261769	0.61378	1.11449	2.99037	1.80968	5.12197	3.06089	3.87925	7.9637	9.51466	9.99689
CmoCh02G001940	4.38335	4.08641	3.37237	3.76932	3.42767	3.01123	3.11737	1.96304	2.88532	1.30103	0.433385	0.497755
CmoCh02G002350	26.2163	27.2099	46.2435	26.1297	36.4012	39.9911	49.7685	44.663	42.77	57.4213	66.6754	63.6083
CmoCh02G002390	8.11018	6.40319	7.67901	6.21117	7.5953	6.306	12.7615	9.26939	10.9584	21.5664	21.4055	24.0471
CmoCh02G002440	13.8033	13.9372	14.1258	6.13148	4.86512	4.1873	5.04608	5.37188	6.90286	14.4078	12.7401	15.0291
CmoCh02G002450	4.14182	5.92303	5.37949	3.95182	4.75452	6.55147	3.61108	3.81208	3.3522	15.219	7.55259	15.1194
CmoCh02G002480	2.02467	1.54856	2.30272	1.14338	1.23539	0.838817	0.463782	0.569777	0.591365	0.591859	0.478897	0.584119
CmoCh02G002510	12.7453	10.5453	11.2841	8.05924	7.83441	8.71012	9.79748	10.9906	10.3664	27.9836	13.689	21.5735
CmoCh02G002680	10.9969	11.9554	16.3409	10.8183	14.9002	13.2315	19.9906	17.0782	17.2069	23.9485	25.395	26.2107
CmoCh02G002720	9.61847	12.5336	14.0501	10.1413	12.4993	10.4465	12.8031	12.5572	14.3422	29.9112	25.6212	35.1104
CmoCh02G002750	16.2025	15.7808	19.5914	16.2083	21.3004	18.4872	27.4322	21.9191	26.3724	35.713	39.4224	28.9014
CmoCh02G002800	0.621043	0.29465	0.259895	0.147094	0.23622	0.081278	1.04924	0.728054	1.20352	0.902598	1.01236	1.87303
CmoCh02G002810	40.5439	44.7358	46.4552	40.8651	52.0805	43.7542	84.9337	56.3848	64.5364	66.6979	90.358	87.3873
CmoCh02G002840	16.7882	18.8932	15.189	13.422	10.1673	11.4397	9.44629	7.94967	9.84403	25.6401	17.6362	23.3734
CmoCh02G002880	16.2951	20.257	19.9094	14.9359	15.2904	15.9097	7.81787	8.78042	10.3224	8.18803	7.45704	7.37658
CmoCh02G003040	20.0004	12.3797	13.1158	8.55553	12.8496	11.8058	21.1062	21.2682	22.951	29.2684	24.6108	32.2771
CmoCh02G003110	6.3011	5.5297	5.20076	6.2571	6.45088	5.68539	3.80965	5.4008	6.26591	2.78851	3.00434	1.5732
CmoCh02G003300	15.1248	14.6096	12.2951	17.428	22.1119	19.2959	30.7975	18.5743	21.7016	26.0848	27.8267	26.0999
CmoCh02G003570	0.675477	1.06856	1.27938	1.02948	1.11448	1.28827	1.64056	0.895486	1.25555	1.88738	1.6419	2.43333
CmoCh02G003650	2.37797	1.14627	1.99727	1.65905	2.91301	2.03191	6.95437	280.941	2.15197	4.91749	9.38478	10.0487
CmoCh02G003670	27.8399	26.3925	35.6299	25.5071	23.3503	23.7052	38.1779	37.2547	35.7712	49.9971	49.2649	54.7981
CmoCh02G003680	0.227743	0.230948	0.136396	0.160498	0.051554	0.054237	0.254758	0.559418	0.742036	0.690836	0.409802	0.525412
CmoCh02G003720	26.2936	22.8852	26.6592	25.1862	35.6128	28.8293	47.1639	35.5319	34.3861	46.1259	56.9063	50.1461
CmoCh02G003780	6.51445	6.41702	5.7809	6.78051	5.89626	5.12983	1.78029	2.02635	2.05185	2.44699	1.56535	2.26184
CmoCh02G003810	28.4724	25.8729	25.8273	29.8833	31.7332	29.8188	38.0531	32.8897	36.7639	51.799	51.9452	47.531
CmoCh02G003880	130.153	129.9	139.545	86.2688	81.792	76.3572	51.894	68.341	51.0873	50.0486	62.9399	41.7298
CmoCh02G003950	4.58875	3.96184	2.62816	2.57208	2.25291	2.43112	1.38997	1.75052	2.01457	4.14543	3.58997	4.04618
CmoCh02G003990	337.652	388.842	470.08	440.485	707.643	601.626	984.56	557.408	702.408	1066.07	1288.75	1220.43
CmoCh02G004170	16.8879	14.2147	11.0181	12.548	9.89153	11.0502	23.6034	20.296	19.6625	29.3133	32.4097	26.2721
CmoCh02G004280	2.86674	3.52362	2.59758	2.71313	1.88142	2.42472	3.8999	1.97915	1.79024	7.11408	7.52186	5.76514
CmoCh02G004290	14.4567	12.7575	23.9003	20.2038	12.9436	12.8693	13.6753	10.8613	18.6542	45.3252	29.8957	37.5829
CmoCh02G004340	5.6078	4.42243	5.39402	4.26771	3.54718	4.56496	1.69923	2.62785	2.61154	2.52451	1.56092	2.42502
CmoCh02G004390	1.72197	2.02612	1.8084	1.6872	1.83321	1.49496	7.9979	2.83122	6.44525	6.80551	8.29409	13.4665
CmoCh02G004580	7.26838	6.08151	6.91094	7.38137	8.63289	10.9167	9.12388	12.0458	13.8997	14.7946	12.4235	14.3814
CmoCh02G004620	0.488919	0.290745	0.675765	0.281958	0.270606	0.433152	0.560946	0.791031	0.348916	1.99754	1.2476	1.632
CmoCh02G004730	0.299653	0.19484	0.236567	0.202372	0.093908	0.196283	0.109286	0.337237	0.308522	0.982194	0.531036	0.582512
CmoCh02G004910	18.7402	24.2667	28.9552	27.2203	36.2725	33.4696	43.6787	31.1377	37.8322	43.7929	51.3545	52.6696
CmoCh02G004930	0.329938	0.132517	0.281889	0.162489	0.114922	0.157734	2.05145	0.880161	0.730892	1.92657	5.0006	2.06354
CmoCh02G005160	0.056263	0.026137	0.075848	0.115375	0	0.02688	0.283226	0.022751	0.075219	1.54107	1.55661	1.00408
CmoCh02G005190	4.23653	4.53773	2.56365	2.96874	3.30759	2.86743	1.86368	3.1218	2.6383	1.62081	1.83243	1.23677
CmoCh02G005220	21.9078	22.0947	28.3085	17.7253	20.7257	20.2956	37.0059	28.6692	31.1552	51.5473	57.0144	61.0783
CmoCh02G005540	24.7547	28.3776	39.8382	43.3091	46.7362	44.5975	49.858	44.871	44.4748	52.0313	56.2313	53.0403
CmoCh02G005580	50.0348	47.649	49.5841	42.7444	71.588	58.9167	105.038	74.4629	76.2054	163.717	171.234	159.844
CmoCh02G005620	3.55674	3.80627	3.08484	0.720249	0.700266	0.699566	0.647159	0.697395	0.778158	6.50839	3.95207	5.38119
CmoCh02G005640	12.6357	15.791	14.9225	12.0812	14.344	13.609	30.0382	25.1925	22.5586	32.3758	34.2207	34.738
CmoCh02G005660	0.85131	0.878428	0.714005	0.971411	0.76902	0.375844	0.470179	0.667161	0.616043	2.54561	2.08176	3.16586
CmoCh02G005670	1.87088	1.75282	2.33253	1.36439	0.648258	0.575211	2.25182	2.79939	2.11281	6.34194	5.94825	9.10867
CmoCh02G005710	2.51485	2.57914	2.19464	2.94714	10.1114	3.17808	1.17107	0	1.39843	0.4936	0.516031	0.912012
CmoCh02G005830	28.8576	36.8883	43.6762	32.7759	27.5607	31.1803	51.0041	29.0369	40.1741	90.8345	80.6659	109.225
CmoCh02G006210	1.11739	0.973463	1.0698	1.0554	0.52835	1.2729	1.19031	0.705508	1.04476	3.41354	3.62298	2.28407
CmoCh02G006450	1.13772	1.75594	3.20461	2.96637	2.62833	3.54698	5.9439	3.6591	3.21757	15.8267	10.77	9.03857
CmoCh02G006500	25.8424	28.2375	33.1425	23.5304	29.935	30.029	38.7258	31.1982	37.9773	50.8853	58.1241	57.8296
CmoCh02G006510	6.45314	4.81511	5.93725	4.42689	5.00521	4.21787	5.77482	5.38894	5.36548	11.2043	10.5602	11.7341
CmoCh02G006520	5.96294	7.44049	9.35758	7.67872	10.9332	8.81194	13.7798	8.52422	12.1083	10.945	13.5225	16.3424
CmoCh02G006610	77.3933	77.1445	91.1596	92.6764	131.026	119.853	179.421	145.859	142.914	186.089	255.258	211.148
CmoCh02G006850	28.7494	37.7128	43.9614	27.6824	44.5397	41.5123	72.6592	54.1441	50.827	76.2833	108.178	109.378
CmoCh02G006870	0.23657	0.483557	0.430366	0.307243	0	0.258067	1.00397	0.41581	0	3.53706	5.55138	2.75777
CmoCh02G007270	9.66453	9.98901	10.5553	10.0607	9.83183	12.5676	16.5173	13.9958	10.4496	19.6183	23.3031	18.4832
CmoCh02G007430	246.077	234.723	187.913	229.177	176.005	160.662	103.137	118.14	123.75	115.387	49.0944	69.9982
CmoCh02G007570	4.09031	4.38314	6.87797	6.21679	6.89331	5.87672	7.75599	6.20145	7.20695	15.7555	15.4851	19.9059
CmoCh02G007780	93.0173	112.987	142.248	185.734	237.421	211.809	276.05	181.879	206.214	185.661	257.335	220.07
CmoCh02G008020	5.28318	4.58747	4.49459	4.71527	4.84791	3.53881	6.3315	3.2588	7.4846	11.2557	13.7006	16.2033
CmoCh02G008050	4.86472	4.35795	4.62741	4.2319	4.21626	4.6668	5.86128	5.40467	5.13685	10.3638	8.10746	8.53491
CmoCh02G008150	5.59825	6.37826	6.61888	6.24777	5.76915	5.61498	2.68256	3.06691	2.38802	2.67302	1.70711	1.53518
CmoCh02G008160	24.9622	26.3762	27.1034	16.3343	18.657	21.0396	0.004849	0.003507	0.007827	0.007964	0.004509	0.005797
CmoCh02G008210	144.582	102.647	0.294187	61.8565	73.4696	56.8826	4.53372	0.269421	1.17796	41.8459	17.3337	5.92364
CmoCh02G008220	184.998	218.182	202.822	83.3201	191.582	79.5308	48.1485	154.903	72.8885	43.9709	89.4281	56.895
CmoCh02G008280	215.69	238.279	200.39	156.121	195.876	223.577	103.773	249.567	175.145	78.2918	112.444	54.2248
CmoCh02G008290	463.407	481.22	503.37	380.021	454.559	469.23	239.317	469.602	359.211	182.735	222.927	130.163
CmoCh02G008410	13.9285	10.1723	10.1384	8.09607	9.91904	11.2669	23.629	18.0989	22.4283	25.3745	35.2253	34.1962
CmoCh02G008510	16.9807	16.9576	20.0457	14.9887	13.1514	13.052	8.01432	10.5848	6.93252	20.7884	15.5898	15.8705
CmoCh02G008820	3.51476	3.58185	3.7936	3.67206	4.72218	3.64153	1.36059	2.78973	2.61061	1.21884	1.25731	0.542066
CmoCh02G009090	254.315	255.026	204.993	283.101	373.7	322.72	379.008	403.041	354.855	163.52	217.977	119.175
CmoCh02G009100	2.71183	3.4624	6.00993	2.49807	3.66437	5.17572	9.41896	8.40737	5.8003	13.9354	13.8066	12.7133
CmoCh02G009150	1.33879	2.496	2.60936	2.36759	1.86628	2.08581	4.43782	4.28824	3.76216	8.85899	4.11544	6.54553
CmoCh02G009190	2.06333	1.64162	2.14692	2.77676	2.74752	2.81586	0.894606	0.948441	0.872907	1.86353	1.55673	2.45376
CmoCh02G009310	37.5521	44.5154	56.1249	39.8776	57.9496	52.5778	67.6535	60.5066	64.5468	107.891	92.3924	126.668
CmoCh02G009360	23.1226	24.0772	23.9337	17.5075	16.7891	17.3247	6.58611	12.1032	11.2831	9.96207	4.76365	8.55406
CmoCh02G009480	7.30207	6.55771	7.94822	6.82662	7.49297	6.0087	0.522991	0.885474	0.613266	0.688416	0.169253	0.405606
CmoCh02G009510	0.823623	1.3363	0.955164	0.649698	1.21114	0.928324	3.30521	2.09395	2.50484	7.79484	5.5768	6.45422
CmoCh02G009560	82.6028	85.1134	94.4351	64.8263	80.8383	82.7539	93.5088	104.41	92.9051	160.539	134.223	145.021
CmoCh02G009650	0.078801	0.083009	0.259361	0.139146	0.152972	0.238558	0.708798	1.79067	1.01923	0.552327	0.521205	0.602357
CmoCh02G009800	0.032603	0.038758	0.068277	0.581732	0.028762	0.030125	10.0613	3.64379	6.34279	7.1484	4.59421	5.64428
CmoCh02G009810	19.2711	20.745	28.6573	20.506	15.1834	21.1175	9.59831	14.1737	12.7616	8.73721	10.8528	9.15256
CmoCh02G009910	5.14583	9.42363	5.4149	1.61239	1.73137	7.21288	3.67627	1.40936	2.4207	26.2852	21.3638	17.7561
CmoCh02G009970	69.7279	87.5177	110.798	85.9295	139.693	112.543	178.533	133.023	140.737	156.997	196.469	184.958
CmoCh02G009980	3.20215	1.96408	1.75426	3.18628	2.96869	4.83417	6.99504	6.07867	5.25773	1.70857	0.809963	0.231409
CmoCh02G010010	4.36391	4.07556	3.2037	4.05433	3.44084	4.21339	2.41889	3.99624	2.96684	1.8779	1.41654	1.38623
CmoCh02G010040	67.9209	61.5805	57.9746	77.0891	66.4262	75.8236	75.1551	103.62	74.5721	40.7971	52.1867	20.8678
CmoCh02G010120	1.55987	1.0915	1.15094	3.31608	1.74787	1.82475	4.94751	5.3346	4.33753	2.94816	3.72117	1.93952
CmoCh02G010150	22.6911	24.3604	37.0465	26.4824	39.1645	36.1841	63.9109	45.4799	40.8367	74.3232	97.6554	81.7917
CmoCh02G010180	41.0071	36.6972	37.5317	34.4533	33.1957	32.1923	11.23	18.0784	21.8622	9.81997	12.3263	9.31048
CmoCh02G010260	9.51506	10.724	7.46395	9.15894	9.80578	9.52513	14.7129	13.8774	11.4781	17.0615	25.2906	22.9094
CmoCh02G010310	20.2263	22.8515	44.7024	27.0785	61.4852	50.2868	122.157	101.319	101.869	134.046	155.158	153.584
CmoCh02G010450	3.60155	3.37258	2.52837	2.19046	2.65489	2.53827	2.56048	2.38235	2.71922	7.30115	6.07626	7.0328
CmoCh02G010610	0.678389	0.902661	1.58823	0.305884	0	0.432297	0.822797	0.170127	0.304232	13.3879	4.36138	8.92998
CmoCh02G010680	0	0	0	0	0	0	0.544672	0.212417	0	5.18157	7.97731	3.19127
CmoCh02G010730	11.4622	12.9118	10.8898	8.30284	6.74355	10.1108	4.96263	3.13849	3.12615	3.57116	4.38109	3.12269
CmoCh02G010790	102.899	107.788	164.067	101.7	145.003	149.682	238.9	184.293	219.658	393.722	370.262	431.748
CmoCh02G010900	11.2446	10.4421	13.165	14.4437	15.7288	13.7546	18.7427	11.6592	13.1274	22.3463	28.9429	30.0541
CmoCh02G010920	5.44215	5.42401	6.70953	4.36491	5.56154	3.73379	6.70433	6.81869	9.03121	20.3491	12.5478	18.2672
CmoCh02G010940	6.64565	6.43773	7.40578	8.68505	8.33698	11.3543	4.55008	3.71491	4.5622	3.56264	4.25851	3.05644
CmoCh02G010970	5.94443	1.39985	2.59605	7.33664	8.04061	7.67295	4.81912	3.54756	2.55427	2.48804	1.85188	1.17996
CmoCh02G011030	52.3151	31.8295	39.5905	45.9008	44.0204	33.7921	24.6982	22.7742	24.867	13.875	15.1964	7.31763
CmoCh02G011120	5.85563	6.53417	10.4918	2.08927	5.42303	4.25173	14.5491	6.25016	7.10321	21.4304	21.1601	25.9478
CmoCh02G011160	6.8771	6.20532	3.99426	4.85563	5.8321	5.3383	3.07572	4.58625	4.04031	1.95219	2.13442	1.63667
CmoCh02G011180	3.71278	8.87818	2.70629	0.432128	0.140382	0.4454	1.44499	1.38519	0.233747	7.70472	11.3554	6.26842
CmoCh02G011300	1.6875	1.54452	1.16273	1.92366	0.000102	1.44939	0.377398	0.057995	0.161532	0.071484	0.071386	0.359175
CmoCh02G011310	1.06413	1.65047	1.90647	0.667098	1.12458	1.24444	2.02838	2.75032	3.73532	2.77601	1.92776	3.19168
CmoCh02G011330	1.80291	1.83679	0.827439	1.37393	1.26261	1.23234	0.727252	2.17426	1.36447	0.267481	0.551718	0.317972
CmoCh02G011420	0.960747	1.53909	1.73966	1.90869	1.82869	1.1868	2.54765	6.36351	5.83083	18.0429	7.41474	15.5135
CmoCh02G011450	2.83823	1.4017	0.850562	2.39594	2.66035	2.52549	3.66183	3.66063	1.47266	14.6895	19.3913	8.52542
CmoCh02G011600	5.32291	4.65414	4.58418	2.75035	2.79457	3.74857	7.42295	5.49588	8.74498	3.69149	7.29448	9.62376
CmoCh02G011620	2.76572	2.22574	2.91527	2.74564	2.30558	2.0638	2.15547	2.37299	1.51979	0.765403	0.760111	0.829141
CmoCh02G011820	3.88305	0	2.59848	0	0	0.539319	0.747686	0	0	4.14668	4.9103	3.69338
CmoCh02G011830	28.9076	28.3929	32.3338	18.6406	16.8342	19.922	16.3664	16.1483	15.2704	31.9895	30.4891	33.4903
CmoCh02G011840	30.1855	33.2151	29.5954	27.4439	40.203	36.9305	28.3892	31.4362	27.1203	10.0926	18.2797	9.10185
CmoCh02G011980	48.2609	51.604	59.5125	47.1654	70.9926	61.2668	132.868	79.6121	93.639	145.234	179.667	141.091
CmoCh02G012020	3.18046	8.9956	7.03797	7.22111	16.4131	11.7786	43.5642	19.9549	29.7471	56.5601	68.2557	69.4977
CmoCh02G012040	4.029	3.53329	3.7374	3.75535	4.93225	5.56697	6.10185	6.14382	6.73794	5.54352	8.86421	7.05044
CmoCh02G012090	3.12533	2.92276	2.58982	1.68392	1.37511	0.74381	2.67716	1.95462	2.88062	3.01627	2.54187	2.6135
CmoCh02G012250	2.1017	2.36718	2.87097	2.84583	2.69217	2.63377	2.83251	2.94731	3.58595	6.01009	4.42164	6.54418
CmoCh02G012870	16.192	13.8208	12.9855	15.3488	15.762	18.1559	3.16491	6.13542	5.92962	3.9441	6.78106	5.01029
CmoCh02G012890	0.494805	0.260047	0.78954	0.664416	0.534891	0.445687	2.99781	1.66746	1.19592	7.47958	5.26447	7.04914
CmoCh02G013070	75.0534	63.0091	51.076	59.2344	60.1063	58.1748	36.5886	65.0992	54.1022	24.1586	26.1845	13.7194
CmoCh02G013170	9.53434	10.9673	11.0036	11.4177	9.07662	12.1723	15.1872	8.98682	9.62364	23.6821	23.929	25.4502
CmoCh02G013220	7.35766	6.96391	4.09515	3.46699	7.57022	3.95461	5.41444	7.24335	7.90129	1.84736	2.03607	4.43679
CmoCh02G013480	7.8911	10.2172	9.5332	6.86599	8.13109	9.18689	7.88396	8.13523	10.0657	0.154458	0.181131	0.126327
CmoCh02G013490	0.346286	0.325669	0.684134	0.28925	0.250342	0.232491	1.39357	1.5174	1.76336	35.8759	39.9329	27.5228
CmoCh02G013540	2.28078	1.95157	1.77927	3.0125	2.84962	3.04861	2.33136	4.48665	5.77988	5.04436	4.59562	4.91326
CmoCh02G013650	29.4575	43.1051	37.9737	22.4989	22.092	26.4699	25.4575	22.7892	25.3477	84.7648	49.3087	81.9888
CmoCh02G013830	82.2131	59.8964	121.898	97.8972	117.5	136.749	51.453	124.189	74.7926	33.6938	41.5785	40.613
CmoCh02G013840	13.9247	13.1023	12.8961	14.0542	12.3373	12.4732	10.1936	12.7795	10.4467	27.2929	22.4153	24.5106
CmoCh02G013910	20.518	22.5777	18.5897	19.5362	20.1547	19.2407	9.22077	18.9955	11.2136	7.14042	7.83208	6.59206
CmoCh02G014080	4.70718	4.96442	4.6182	5.1438	5.1197	5.00671	5.86188	6.13954	7.38512	10.9636	8.56428	12.2098
CmoCh02G014150	4.6607	4.62352	5.18694	3.23467	3.22755	4.89624	5.04053	4.99348	5.60307	8.02765	10.2648	9.79302
CmoCh02G014230	21.7437	22.9925	28.1681	14.9099	13.0266	15.0072	21.8365	16.1678	15.5734	45.6162	47.2258	39.1983
CmoCh02G014260	0.085818	0.159468	0.220364	0.51152	0.217363	0.268489	1.55725	0.78211	0.810263	3.45423	2.96308	2.58569
CmoCh02G014290	6.59968	6.84258	5.70643	5.62419	4.41519	4.24419	2.77377	4.42591	4.10371	1.73922	3.09896	2.70787
CmoCh02G014330	9.35468	17.1084	24.2355	12.3971	18.1631	16.2311	23.2249	16.7413	22.2394	29.9807	46.348	38.0483
CmoCh02G014390	8.00324	5.94115	8.08634	12.3697	6.58164	7.82147	5.25658	4.35192	4.41912	2.2963	2.80911	2.28782
CmoCh02G014580	2.08301	4.21974	4.12948	0.424595	0.384181	3.75758	0.337757	0.196997	0.440284	0.477034	1.36131	0.876601
CmoCh02G014650	3.18017	4.97467	5.51922	2.57575	3.77146	5.07087	7.20879	4.84887	6.98282	8.84317	11.2939	10.5806
CmoCh02G014660	1.30512	1.93545	1.65644	0.334273	0.281452	0.202989	0.385934	0.137644	0.377676	4.10399	3.86354	3.82458
CmoCh02G014890	2.4915	2.2726	2.2843	1.7417	2.30786	1.74958	4.24294	3.27046	3.08041	6.75297	4.58409	4.35264
CmoCh02G014970	1.41711	1.79328	1.79975	1.31256	1.28226	1.93281	1.71839	1.30284	1.15813	3.3397	2.8791	2.90355
CmoCh02G015020	13.0029	10.9521	9.53493	11.1905	11.7598	12.7606	10.8952	13.9021	10.4433	6.01292	5.9457	3.54031
CmoCh02G015090	21.51	23.113	18.2618	21.3257	29.0207	23.5588	47.9461	33.9637	41.2803	34.7404	42.6539	35.8224
CmoCh02G015160	9.52931	11.8864	10.9058	8.55849	10.5665	10.3076	13.414	12.0105	13.3137	52.3304	30.6075	52.1895
CmoCh02G015430	3.72317	5.02104	5.92547	4.63277	6.48054	5.60579	12.3261	10.3974	8.21681	42.5259	35.1031	28.2919
CmoCh02G015590	2.30618	2.79715	2.59418	1.91086	2.21828	2.44991	3.40207	2.08598	2.3577	10.4764	9.06459	11.1235
CmoCh02G015630	0	0.093739	0	0.119463	0.165674	0.062286	0.174438	0.156357	0.103602	1.76538	1.26866	0.686601
CmoCh02G015840	28.2525	32.0783	39.1596	23.8065	27.564	27.302	18.3639	32.2458	30.0192	9.07429	13.2638	7.61126
CmoCh02G015910	19.1896	16.8451	21.5521	13.4745	15.0545	15.5836	10.3926	16.0647	10.2627	6.29415	8.50233	8.14641
CmoCh02G015930	5.03521	2.81442	7.20923	4.49185	3.12726	2.06692	2.57546	2.02459	1.74687	4.82179	4.31979	5.31228
CmoCh02G016110	6.31294	5.6113	8.29054	5.03137	6.5891	7.58394	13.1112	9.94184	9.63836	15.5493	18.0699	21.5121
CmoCh02G016390	4.33701	3.66744	4.46035	3.45283	4.45737	4.23074	5.53296	6.66898	7.61509	14.0208	10.0267	14.0323
CmoCh02G016410	68.1639	83.7683	100.219	77.2728	113.301	91.9987	164.184	110.682	122.525	157.196	210.793	211.274
CmoCh02G016460	2.59303	2.32738	1.51597	3.04725	2.89472	3.91365	3.27511	2.77574	4.01078	4.85854	2.69336	3.58547
CmoCh02G016470	37.2606	40.6724	44.3538	16.966	14.8436	17.9163	11.8913	16.9121	13.3667	9.28825	15.3535	16.8335
CmoCh02G016490	9.89864	8.58252	17.9976	17.8794	11.5656	13.3654	6.34771	7.01706	4.83048	6.73985	3.89486	5.26661
CmoCh02G016560	15.1219	8.91808	13.3798	12.6666	10.7564	10.9198	6.09833	11.6451	7.75678	5.69178	4.3396	4.65846
CmoCh02G016610	3.3099	3.52094	4.87497	3.113	3.2315	3.74385	1.78114	3.93225	1.79696	1.46813	1.17477	0.126911
CmoCh02G016700	82.7325	79.784	86.019	75.0661	84.0663	73.0931	47.5323	75.2466	83.1687	32.6298	35.0079	25.2482
CmoCh02G016750	0.765094	1.18386	0.776019	1.003	0.843	1.00951	0.852826	1.30705	0.887675	0.352229	0.366699	0.279412
CmoCh02G016800	15.7927	15.7834	19.3301	19.2278	21.9736	19.6666	28.0386	19.7375	21.409	38.3538	39.8615	38.6846
CmoCh02G016830	0.71043	0.613738	0.76868	0.697956	1.2677	1.0642	1.55031	0.498522	0.870373	1.83687	1.51866	1.76221
CmoCh02G016890	0.46534	0.817889	0.593892	1.10767	1.79787	13.3979	1.72681	6.68551	1.3837	13.6928	13.8508	16.2577
CmoCh02G016900	136.414	157.99	190.779	173.113	271.048	225.786	375.854	264.11	289.835	414.93	512.94	488.098
CmoCh02G016910	14.2526	23.7103	33.788	33.3065	61.9047	43.5945	105.203	53.9912	66.0647	151.902	160.16	169.794
CmoCh02G016960	26.3335	27.6399	40.674	22.9281	25.9503	24.3146	31.3073	24.3258	20.4091	58.8711	44.3569	56.4143
CmoCh02G017110	1.88112	0.009554	0.020466	0.008696	0.013915	2.34633	0.006439	1.35063	1.34539	3.11231	2.08521	3.59355
CmoCh02G017190	20.307	29.175	25.8571	10.451	9.00445	8.69633	21.5218	19.9029	9.10188	24.2634	28.4052	23.7193
CmoCh02G017380	2.51086	3.53453	2.21722	2.53826	2.61948	4.09781	3.5593	4.8321	3.08399	5.43541	5.44519	5.50917
CmoCh02G017410	3.07451	2.59336	2.38716	0.913766	2.73172	0.069759	2.52588	0.07095	0.410602	3.24677	3.55455	3.78189
CmoCh02G017710	14.9641	15.9336	16.3347	16.9506	14.2218	12.936	8.88272	13.9144	11.8795	7.08547	5.60675	3.32145
CmoCh02G017730	1.32763	1.79706	1.47989	1.33955	1.3752	0.989519	2.73697	1.30312	1.96089	2.79704	4.16138	4.25272
CmoCh02G017880	3.07194	3.0677	4.42878	2.32185	3.66428	2.47023	4.56747	4.13413	3.77589	12.3446	12.5807	10.6353
CmoCh02G018080	3.34289	3.06917	2.93426	3.0752	2.14807	2.37024	3.81111	5.05306	3.24864	8.47208	5.43167	6.51143
CmoCh02G018170	8.17718	7.81776	11.1143	5.48609	10.786	7.60692	16.4368	8.73713	13.3152	50.1586	32.0119	43.3252
CmoCh02G018210	36.4666	40.3825	37.7993	31.456	36.8592	37.1226	20.1613	33.7202	27.2285	15.3379	19.995	11.7622
CmoCh02G018230	14.1129	16.6591	17.5318	22.4932	15.9982	17.5973	23.4388	17.2638	19.8457	24.8201	30.1932	30.834
CmoCh02G018450	21.9719	21.7398	21.7147	18.4571	17.1048	19.1356	11.2057	17.0295	16.1072	8.34986	10.4921	6.25174
CmoCh02G018500	7.96584	8.68587	9.35635	5.8504	5.87717	7.20064	4.96933	2.62929	4.4527	2.31562	3.37413	2.18265
CmoCh02G018610	20.4044	25.6394	28.052	18.2307	22.1223	19.3091	28.3159	20.3738	25.1131	45.1584	41.1764	49.1637
CmoCh03G000480	16.6044	10.3462	6.79843	21.6083	18.2641	24.0956	8.58938	16.1408	19.523	9.80713	7.88311	7.34
CmoCh03G000620	141.675	140.462	174.252	238.686	313.467	277.511	421.985	290.185	320.39	495.892	540.091	519.111
CmoCh03G000790	239.625	244.958	207.808	242.318	196.834	184.094	79.9116	140.892	128.939	122.823	71.5193	74.7058
CmoCh03G000800	18.921	17.4084	16.5162	13.4566	12.7048	13.7983	8.15964	12.3587	12.2404	6.37135	8.23564	5.31356
CmoCh03G000970	1.93388	3.29731	1.9102	1.50665	0.901081	1.68088	1.47756	1.57077	1.18051	3.85357	3.69441	3.35865
CmoCh03G001460	2.97601	3.7544	4.50642	4.83067	3.6879	2.65562	1.9285	2.14205	2.59574	2.06253	1.31024	1.19048
CmoCh03G001680	8.69828	10.7298	7.18657	5.47695	4.27069	5.95759	3.72498	5.20677	3.58147	3.21985	4.71705	2.55004
CmoCh03G001700	4.87109	5.10118	4.09091	3.13425	4.15902	3.23498	0	0	0	0	0	0
CmoCh03G001720	93.5839	95.5527	102.107	77.2364	89.342	75.3929	0	0	0.032305	0	0.030985	0
CmoCh03G001820	29.5446	29.7811	31.1711	24.8105	38.7038	33.5221	49.7902	37.4959	42.6019	51.9974	60.4339	55.8397
CmoCh03G001830	3.79987	6.90749	9.40258	1.99042	4.85574	6.29807	15.6871	11.0687	8.77211	15.4641	23.8465	17.0807
CmoCh03G001880	8.86554	6.20383	6.31888	7.19114	8.03729	7.86557	10	8.5834	8.87828	17.2972	15.9553	13.7238
CmoCh03G002120	217.038	238.451	227.742	294.367	417.18	356.9	550.331	364.807	405.968	352.255	476.005	434.656
CmoCh03G002270	17.7361	12.8536	14.9708	11.9723	16.4301	13.5286	18.1265	19.0612	20.7576	47.636	36.7985	42.675
CmoCh03G002590	14.7447	14.1253	12.3036	12.5282	14.8064	14.5214	8.29526	14.0849	13.1038	5.84263	6.52628	3.18602
CmoCh03G002620	45.6726	47.3656	39.1966	31.8983	42.8588	40.9136	20.2684	46.1102	36.2464	17.7271	20.6493	11.1894
CmoCh03G003080	0.762736	0.499512	0.474027	0.328134	0.190947	0.4304	0.199515	0.24839	0.545389	0.202038	0.094552	0.128785
CmoCh03G003210	14.5231	16.3453	15.3524	12.9706	6.6333	6.14015	3.99093	4.55568	3.94885	7.70474	3.2963	4.44391
CmoCh03G003340	6.21555	6.97105	4.20814	7.94349	3.18848	0.678683	2.31028	3.65025	1.56337	0.272447	2.00523	1.03479
CmoCh03G003480	0	0.457849	0.618585	0.237516	0.632586	0.39451	1.23127	1.0558	1.63736	3.28989	1.72183	3.32872
CmoCh03G003740	128.632	0	423.665	214.943	315.326	337.653	408.852	351.829	335.733	263.231	0	0
CmoCh03G003900	25.9232	33.1958	45.872	39.3291	73.6038	58.0329	108.102	53.6348	68.1001	95.9641	136.595	125.232
CmoCh03G004100	0.453814	0.300298	0.518985	1.51546	0.845183	0.860179	1.50602	1.70246	1.16739	0.366778	0.503852	0.037912
CmoCh03G004260	4.25629	4.93432	5.20148	4.29241	4.70539	5.73787	10.2747	9.32577	10.6865	8.1631	9.98587	11.4341
CmoCh03G004310	0.622135	0.918092	1.00608	0.852061	1.35005	1.00036	1.69255	0.594028	0.911489	3.15537	2.15234	2.44323
CmoCh03G004470	16.2089	16.8964	15.8696	12.0255	13.3473	13.1654	8.34854	13.5588	15.3301	6.71717	7.68469	5.41823
CmoCh03G004490	0.283457	0.553763	0.683669	0.488331	0.970011	0.849682	2.65504	0.787352	1.23734	5.81273	4.3818	4.78169
CmoCh03G004570	19.7471	16.5009	13.5078	18.8267	18.896	17.6829	10.106	16.9457	15.5019	7.76949	8.05688	4.88361
CmoCh03G004790	15.4732	17.9744	24.5416	14.668	20.2067	16.6195	25.9652	19.9693	19.5561	36.0634	40.1574	38.0328
CmoCh03G005140	9.89298	9.1686	10.0503	9.00998	15.7316	11.8497	16.9	14.7369	15.5295	13.7867	17.2616	19.4313
CmoCh03G005320	4.83512	4.96145	7.47406	4.1007	5.19047	5.13461	3.43344	5.57787	3.85787	9.94297	9.80589	10.8898
CmoCh03G005400	0.195905	0.372086	0.07313	0.075401	0.273851	0.3304	0.959373	1.17418	1.28942	0.542755	0.404575	1.10162
CmoCh03G005660	40.5872	40.4947	32.4971	42.06	32.0343	32.0451	40.3125	27.8302	25.6705	66.7239	72.4245	77.4271
CmoCh03G005700	1.72247	1.7639	2.60425	1.30518	0.817495	1.4876	0.347411	0.992686	0.865921	0.375142	0.325031	1.0547
CmoCh03G005910	1.78848	3.13082	2.11396	1.09662	1.60816	1.78261	1.85255	1.42136	1.19701	3.75727	3.77963	4.41168
CmoCh03G006060	4.22321	5.11711	3.36071	2.26508	2.50755	2.47878	2.10152	2.22591	1.88201	1.36334	1.68586	1.75042
CmoCh03G006080	4.44217	5.91086	4.29406	3.36642	3.2603	3.43533	4.82796	4.20553	4.11773	10.7736	7.28235	9.18432
CmoCh03G006150	49.2507	62.4147	58.8899	32.3424	20.7592	21.1097	31.7128	36.2131	20.8371	47.6848	50.0469	52.6059
CmoCh03G006550	27.2284	24.9534	23.8689	21.2802	20.9379	21.1053	11.3091	19.438	20.3102	9.56854	11.6574	6.95599
CmoCh03G006590	0.544157	0.262267	0.129498	0.069712	0	0.072389	24.7471	14.7891	0.052019	13.3576	11.0229	2.59876
CmoCh03G006650	10.3525	9.17738	10.5556	8.05548	7.20964	6.39269	5.10288	6.61741	5.77714	3.58339	4.05355	3.89722
CmoCh03G006720	15.6221	14.7144	15.2831	13.6859	15.2122	11.6308	18.7479	14.1831	15.5887	26.9296	25.9647	27.2668
CmoCh03G006730	8.99592	11.0505	16.7763	10.9036	14.3288	10.8098	26.966	14.1613	24.6765	63.9638	48.8169	73.7886
CmoCh03G006980	20.1044	19.8167	12.0235	15.8516	8.87879	17.3596	9.88915	9.41243	8.98821	7.57191	4.97612	5.7167
CmoCh03G007050	5.46632	5.81518	5.07691	7.10926	5.33491	5.33495	5.32532	5.86583	5.07757	10.2711	10.4163	11.2891
CmoCh03G007060	9.41162	9.29767	10.79	8.52355	7.54414	8.41966	10.8482	8.89346	8.28922	18.7914	17.7638	17.4635
CmoCh03G007070	37.923	41.9515	39.3926	22.8285	38.7083	23.9998	34.9168	33.7429	39.1606	101.774	61.3676	107.345
CmoCh03G007110	13.4709	14.8074	13.2287	11.9594	10.9474	9.98031	11.2323	9.91408	10.3025	27.3424	20.4117	24.3198
CmoCh03G007500	2.33202	3.37231	2.51489	1.45207	1.26868	1.08689	4.89526	4.57436	1.71022	10.402	12.2568	9.399
CmoCh03G007620	4.75572	5.49621	6.24937	3.87679	5.81276	4.21081	8.09542	5.69576	6.83487	11.7587	14.4902	13.7126
CmoCh03G007860	58.1801	75.7614	131.245	116.612	144.6	131.855	192.291	120.439	142.943	157.912	184.798	183.339
CmoCh03G008160	0.715528	1.41624	1.14592	0.842623	0.928125	0.648547	1.44763	0.784717	1.46919	3.77431	4.13026	3.03848
CmoCh03G008290	5.59283	6.6369	7.82139	4.57457	6.42413	7.36225	9.78059	6.99759	8.72841	12.5323	12.9785	12.9683
CmoCh03G008310	0.536558	1.14438	0.619183	0.55763	0.57402	0.45254	1.8532	0.613273	0.73111	1.88889	2.58581	2.67889
CmoCh03G008330	46.8267	38.8803	51.3902	33.3643	30.4335	37.0874	24.2557	40.4225	32.1495	22.1641	9.92596	22.3747
CmoCh03G008450	9.59004	12.5948	14.8927	20.9731	22.8461	20.1781	31.228	23.5257	27.8754	37.4773	34.844	37.7334
CmoCh03G008600	5.91264	2.35785	2.63785	5.89537	5.78881	5.82766	6.43324	8.07005	7.14534	8.11818	6.78014	7.4564
CmoCh03G008650	19.9967	17.2548	20.5069	16.8041	18.8244	18.7351	28.9594	22.1661	22.3094	52.733	49.2433	52.355
CmoCh03G008710	5.98337	11.1032	11.6175	5.45595	10.2168	6.89563	10.4457	9.69647	11.9586	30.9685	27.2188	29.3093
CmoCh03G008750	11.1631	10.667	5.99783	8.01861	6.15763	6.10609	4.18589	3.38404	3.75935	3.63926	2.72646	3.20789
CmoCh03G008890	2.95373	2.46548	1.85753	2.98017	2.42993	2.59686	2.87849	2.48927	3.33286	5.21514	4.18656	5.81073
CmoCh03G008900	8.70318	5.52734	5.09756	8.8399	8.18863	9.99102	16.8046	24.2595	10.3363	18.0162	21.3169	19.3694
CmoCh03G008930	23.8256	24.5298	35.508	25.3591	48.5407	37.6542	69.6227	55.1114	50.6241	215.188	184.545	224.989
CmoCh03G009080	0	0.471892	0	0.618379	0.447994	0.453768	0.774069	0.678253	0.375305	1.45349	0.657348	1.02729
CmoCh03G009110	45.7657	54.262	68.5072	75.3605	96.3886	76.7589	132.369	78.8533	93.3451	130.099	137.427	143.155
CmoCh03G009120	38.7209	42.1913	39.8942	48.6091	43.997	49.0228	31.3282	40.4805	39.0992	18.6708	14.2288	18.0554
CmoCh03G009140	0.212946	0.586938	0.555791	0.250224	0.487525	0.713409	0.328673	0.531894	1.26524	1.30069	0.898494	1.46735
CmoCh03G009410	8.36335	5.30421	6.72045	4.04712	3.94692	3.82269	2.16995	1.88064	1.64996	2.92653	1.39798	2.06798
CmoCh03G009530	3.01575	5.03688	2.70923	2.19192	2.58861	2.39397	1.72343	2.19428	1.27289	5.10384	3.93928	4.89437
CmoCh03G009730	0.619396	0.191962	0.555823	0.539699	0.451102	0.390637	0.632404	0.633352	0.367111	2.6561	3.1142	1.685
CmoCh03G009740	0.683496	0.513393	0.611466	0.868919	0.386024	0.514471	0.737504	0.563936	0.72175	1.79638	1.30989	1.63345
CmoCh03G009770	19.8011	18.4779	21.5941	20.3074	19.5829	15.5062	13.1609	19.5369	18.6816	7.71267	9.13549	6.12223
CmoCh03G010070	0.36013	0.494043	0.338695	0.11808	0.169687	0.08152	1.46203	0.894186	0.035026	1.4472	1.50587	1.92562
CmoCh03G010100	33.0834	32.3498	40.3093	27.6898	29.428	30.956	31.7812	34.2519	37.7979	93.8266	68.9883	83.528
CmoCh03G010250	408.833	356.62	488.853	645.117	892.007	527.049	928.342	419.131	842.608	1016.58	862.874	698.536
CmoCh03G010370	0.295916	0.306218	0.65293	0.171404	0.312443	0.180143	0.607775	1.31574	1.43222	4.64857	2.82883	5.46893
CmoCh03G010410	58.6387	52.8802	61.8773	45.7651	65.6678	52.3501	97.6917	69.5371	79.9221	171.823	161.304	159.181
CmoCh03G010430	15.7971	19.5654	15.6029	13.881	15.981	15.3417	10.6138	18.1789	13.856	6.64139	7.90147	6.17985
CmoCh03G010460	23.5446	28.7151	32.0391	19.9322	24.5468	20.7389	28.7561	26.1487	29.1956	72.9647	63.6289	68.6685
CmoCh03G010700	3.00801	2.99744	1.86791	2.64734	3.11211	2.35486	1.78863	2.36946	2.20097	1.17793	1.02918	0.889072
CmoCh03G010800	8.12184	7.80935	6.19037	4.23769	2.31602	1.90776	5.60747	5.32232	3.14896	9.63143	12.9867	10.0156
CmoCh03G010810	5.89333	5.09023	4.10648	2.44352	3.3985	2.78441	0.263742	1.4509	1.26744	0.837667	1.54458	0.230962
CmoCh03G010830	13.8209	15.401	19.5518	21.6516	26.7124	21.6327	35.5087	23.9166	27.1512	40.2687	42.4086	46.9183
CmoCh03G010840	29.7551	41.3127	51.186	62.397	86.9488	70.4629	137.587	80.0234	95.794	85.8255	124.234	113.582
CmoCh03G010870	4.48323	4.53748	4.09169	3.96955	5.08786	4.44369	6.23878	5.12614	6.247	9.22815	9.98962	10.2661
CmoCh03G011110	63.7468	55.8901	52.6991	33.2998	29.2928	32.6919	76.7469	64.7599	59.0393	144.508	164.991	183.539
CmoCh03G011340	2.00835	4.67718	3.58207	1.73739	1.725	4.57553	1.32615	1.2161	0.909623	2.91532	5.39269	4.233
CmoCh03G011580	25.0203	29.1677	41.4529	29.2193	47.951	45.0167	161.188	101.906	125.058	115.32	157.071	165.694
CmoCh03G011750	16.1156	16.5989	11.3807	13.385	15.0666	9.9732	6.45748	6.54324	8.04878	5.26123	4.70342	7.17984
CmoCh03G011800	25.8559	33.4532	37.0241	17.7605	15.841	14.4215	16.4103	15.1874	21.8243	51.0126	45.0542	54.4469
CmoCh03G011860	2.18332	2.20109	1.36348	2.49431	1.62441	1.49271	0.937589	0.859818	0.588395	0.729088	0.303426	0.304872
CmoCh03G011870	27.7686	14.8957	35.8875	19.6614	20.5048	17.5792	2.49133	6.91366	5.36115	4.54194	1.45699	5.90217
CmoCh03G011970	6.88586	6.01718	3.79204	6.39197	6.27099	7.49424	5.82386	7.29515	5.37439	3.07232	3.12804	1.72676
CmoCh03G012080	18.3415	13.196	14.078	14.9751	16.8676	19.859	22.3512	32.0732	33.8488	27.7327	22.3438	26.6313
CmoCh03G012330	1.53008	1.95976	3.05769	2.74485	4.18099	3.59983	10.0595	4.74696	5.33818	14.576	11.3454	18.5307
CmoCh03G012390	31.4906	44.5424	41.8782	44.1456	38.9024	44.6807	24.4341	43.9959	31.549	7.95148	6.0406	12.7985
CmoCh03G012490	0.241331	1.03823	1.05376	0.043594	0.912231	0.896724	2.30864	0.876968	1.08804	3.47237	4.26645	7.01375
CmoCh03G012500	1.25446	1.12159	1.12458	0.912016	1.54923	1.06506	3.27093	0.872263	2.41831	7.25366	5.53382	6.882
CmoCh03G012640	73.2108	70.3528	69.2093	59.407	57.2309	67.9044	30.3827	55.9492	47.5058	27.8044	27.5247	28.5798
CmoCh03G012860	57.9329	55.1908	58.9568	75.5977	80.2866	73.7897	105.605	96.926	91.0126	87.9732	113.041	92.9114
CmoCh03G013070	1.35727	0.506868	1.28924	0.760443	1.42878	0.747133	4.04272	4.42235	4.65255	5.04574	3.43852	3.66428
CmoCh03G013090	5.53352	4.54689	6.11881	3.31446	3.05294	5.03771	0.965659	1.29444	1.03119	1.10255	1.39729	1.63698
CmoCh03G013130	1.58449	2.03973	2.05651	3.06053	2.7017	2.94084	0.273897	0.143455	0.159969	0.198083	0.213663	0.142963
CmoCh03G013350	2.38633	2.70739	3.12572	3.64706	3.68016	4.01292	6.32516	3.82117	4.94562	7.25669	6.40654	9.36932
CmoCh03G013440	5.29626	7.24799	6.96334	4.48623	7.13977	4.47454	2.88725	4.56187	2.45543	2.27197	2.17232	1.12292
CmoCh03G013460	6.78432	11.6943	7.48934	8.14753	7.07353	6.83638	1.85943	1.79242	2.20859	2.18434	1.66968	2.25748
CmoCh03G013530	16.9253	13.957	8.70472	10.1689	8.46581	7.63759	5.01648	7.39668	6.19794	5.72427	4.1387	5.53269
CmoCh03G013760	481.226	702.144	1034.4	801.883	943.144	968.971	1414.75	1127.82	1094.29	1056.24	1536.35	1618.69
CmoCh03G014010	69.1227	71.3495	93.5978	78.3785	120.623	99.1384	207.167	128.038	142.671	257.896	313.797	324.499
CmoCh03G014320	75.9811	93.2307	133.654	135.288	189.594	143.332	241.802	163.295	186.584	254.736	278.704	342.054
CmoCh03G014600	1.44637	1.80432	1.36848	1.04532	1.4545	0.862856	1.82601	1.25992	1.56919	3.2928	3.6112	3.25506
CmoCh03G014850	1.41593	0.78355	1.45663	0.680614	0.494907	0.61551	1.98288	1.79856	0.755849	4.21288	3.64221	2.34974
CmoCh03G014950	1.121	0.550241	1.84769	0.417938	0.651981	1.27812	0.542682	0.820501	0.533405	2.91125	1.85849	2.34963
CmoCh03G015050	26.2605	31.9208	13.2145	29.1156	23.9615	23.2086	26.8686	23.2654	16.4926	54.1775	55.6861	39.7696
CmoCh04G000320	0.729643	0.60053	0.712392	0	0.153291	0.306792	0.276148	0.500826	0.47729	2.15355	1.00099	2.67528
CmoCh04G000350	15.6622	11.8096	17.1217	15.4379	12.8955	12.6964	8.53355	11.4106	11.1135	4.83802	7.63768	5.86458
CmoCh04G000480	2.92655	2.22229	3.46188	1.95276	1.79345	2.15864	3.94252	3.24033	2.40526	8.52618	5.53346	4.68439
CmoCh04G000510	1.72964	1.7235	1.70057	0.226235	0.326755	0.126095	0.398012	0.483294	0.247989	0.872119	1.66815	1.86968
CmoCh04G000560	3.71864	4.61199	5.41964	4.90283	3.4234	4.86093	3.23763	8.1247	7.08909	6.49566	10.0773	11.5089
CmoCh04G000590	3.40873	3.37688	2.45119	1.78893	1.00312	1.95161	2.34185	2.87974	1.55773	5.89723	6.20272	5.25765
CmoCh04G000610	2.89744	3.29013	2.36205	1.14651	0.625816	2.91833	9.54396	7.04336	3.65791	16.3056	23.9805	14.3587
CmoCh04G000620	8.07601	11.8052	18.0857	26.082	12.5701	23.1302	19.9026	16.5335	17.5192	31.7608	28.5637	42.1019
CmoCh04G000700	6.24751	6.75947	6.25974	6.84061	5.70821	5.87481	5.85665	7.02289	5.62498	13.449	11.7847	8.47547
CmoCh04G000760	1.923	3.00968	1.15626	0	0.664457	0.689915	0.768687	1.03248	1.08836	3.48727	1.85197	3.23563
CmoCh04G001020	7.30582	7.9902	6.31535	6.52853	7.2422	5.46622	3.28406	6.13934	5.47411	2.72599	3.51145	1.95786
CmoCh04G001080	0.002353	4.69483	0.323258	1.8e-05	0.002302	0.897789	0.181096	0.293193	0.083406	2.7325	7.72978	5.77658
CmoCh04G001190	13.4719	11.0669	9.79353	9.02343	9.69333	8.76712	5.39438	8.48198	6.94432	3.68286	4.00525	2.77274
CmoCh04G001360	3.66021	3.69453	3.20127	2.32988	1.48682	1.80589	3.67846	3.1065	1.90346	7.526	9.6263	6.54088
CmoCh04G001430	0.393897	0.073829	0.377024	0.257915	0.369558	0.14695	0.623568	0.354983	0.359247	3.78335	2.25508	1.51287
CmoCh04G001460	30.876	55.2617	37.305	41.5628	31.6534	49.9018	118.318	35.5081	58.2691	86.0007	98.8301	62.5663
CmoCh04G001480	23.3197	28.355	22.1595	12.3088	10.7871	17.7232	15.2279	11.4533	14.6126	63.3381	36.0431	39.5705
CmoCh04G001700	27.8749	32.9103	40.8109	29.276	52.8246	39.8908	100.551	58.846	66.1765	110.604	145.188	135.142
CmoCh04G001780	13.8496	12.2584	13.3092	9.10334	12.291	10.8182	14.5966	11.6369	14.2801	24.2476	21.2831	25.4957
CmoCh04G002040	74.5998	100.094	172.685	158.823	337.058	270.069	760.648	348.868	454.023	1176.37	1273.56	1177.05
CmoCh04G002060	7.81167	6.88138	6.72469	6.74768	6.61097	6.12625	8.73895	7.91219	9.73305	14.4553	11.4871	12.9275
CmoCh04G002190	5.26244	7.06985	7.87411	3.06478	3.14864	5.59798	3.87002	5.44498	4.72136	2.11887	1.23306	1.91965
CmoCh04G002200	15.7606	23.1861	42.2623	12.1003	15.1912	0	16.9378	20.297	15.9498	0	0	10.9312
CmoCh04G002210	1.03848	2.78149	3.46624	1.98804	2.16345	2.60896	4.15151	2.30323	2.03286	7.05245	7.74846	6.5925
CmoCh04G002360	1.04101	0.607821	1.86517	2.07118	1.96974	1.5985	4.15959	2.52514	3.62801	4.23718	4.34677	4.88617
CmoCh04G002440	195.9	161.119	171.316	175.664	178.034	173.944	112.565	127.156	116.02	62.2106	56.0663	57.3687
CmoCh04G002660	4.55497	4.32909	5.21607	3.94372	3.01286	2.77701	3.017	4.7599	2.74624	6.78102	7.14416	7.10622
CmoCh04G002690	29.3923	29.94	30.6694	11.0823	17.6841	17.3895	43.2565	31.2144	44.7714	59.9037	55.7828	67.3026
CmoCh04G002700	21.1435	21.4536	23.2278	19.0076	24.4786	21.1475	28.0623	21.1759	25.8404	41.1113	39.7209	40.0896
CmoCh04G003020	1.23807	0.914917	1.38565	0.636082	1.25459	1.0024	0.651446	1.4218	0.826596	3.30964	2.65655	3.68214
CmoCh04G003040	11.6139	4.45838	21.3356	3.42789	13.0292	8.02842	46.7011	56.8907	33.7769	36.9627	61.2683	55.8581
CmoCh04G003110	3.09496	5.51727	7.70708	5.67519	6.20066	6.00504	11.7248	4.6252	8.31643	10.2175	12.9244	16.8325
CmoCh04G003140	2.65717	2.93947	2.99515	1.91535	2.26957	3.01704	3.56588	4.89642	4.67961	7.02653	5.58245	6.1326
CmoCh04G003220	22.8207	28.0437	32.9612	18.6694	18.5707	14.307	13.8742	16.4186	13.5855	32.093	29.1227	29.9923
CmoCh04G003230	0.953664	0.446256	0.745204	0.421195	0.29418	0.4598	10.2437	10.975	9.05345	10.3637	13.3767	10.4802
CmoCh04G003400	5.09785	4.64511	6.4465	5.77778	5.59073	6.10423	7.21432	8.24041	7.53775	8.50927	8.61953	10.6627
CmoCh04G003440	5.08231	4.46493	4.51643	3.99095	3.58153	3.3861	2.1862	2.85222	2.29984	1.97892	1.52258	1.50388
CmoCh04G003470	181.85	110.709	102.012	193.025	215.588	265.243	346.261	507.755	556.823	526.458	277.592	406.079
CmoCh04G003570	1.12759	2.27656	3.46481	3.16724	2.91198	2.11436	0.74569	0.536924	0.403875	0.722238	0.705703	0.94161
CmoCh04G003620	10.2486	16.9078	14.3568	5.91711	2.1478	3.3661	15.1906	12.9052	2.33263	13.8064	15.6451	10.8734
CmoCh04G003650	9.22734	9.02674	7.28686	8.43698	8.31222	6.68632	2.63674	1.51136	3.69607	4.12257	2.23092	4.17869
CmoCh04G003660	0	0	0	0	0	0	4.13511	7.91748	3.84491	2.98267	4.13646	0.86976
CmoCh04G003990	11.9058	9.99471	12.6169	9.8637	8.88055	9.44144	15.9459	24.407	18.0491	20.3146	17.4961	17.3657
CmoCh04G004200	3.52475	3.45606	5.13184	2.17049	4.81994	4.22497	10.4554	5.75742	7.49304	26.3949	31.3945	28.7774
CmoCh04G004270	124.598	142.824	145.519	110.794	135.255	139.785	72.5339	129.516	125.194	53.5154	64.3304	47.4432
CmoCh04G004280	7.22633	7.69405	7.84596	6.05441	7.56412	7.10641	8.63651	7.24962	8.72816	16.0977	17.1187	13.778
CmoCh04G004300	4.18356	3.90775	4.74747	4.4807	5.00478	5.17724	8.70097	5.17469	5.56572	11.6512	10.4847	12.2186
CmoCh04G004310	3.30095	2.6295	2.45077	0.990537	1.36357	1.22186	0.979197	0.831911	0.835261	2.48962	1.97401	2.20323
CmoCh04G004440	50.2775	41.3589	28.9204	42.6326	46.4934	51.336	36.8427	55.1904	38.8624	18.8633	25.2718	13.0302
CmoCh04G004460	66.5133	67.2612	67.4264	50.5005	50.1642	51.4746	0	0	0	0	0	0
CmoCh04G004470	19.9562	20.7625	18.6422	19.0445	19.2672	28.9965	54.4068	68.2953	58.1683	61.1048	62.3271	71.1315
CmoCh04G004590	15.9329	15.3766	11.4303	11.8547	13.6783	11.7601	7.58462	11.9785	11.0863	6.1322	6.35025	4.52339
CmoCh04G004640	4.38758	4.4716	5.98912	4.88614	5.86207	5.29059	6.99303	5.91928	6.39496	10.4446	8.46584	10.128
CmoCh04G004790	6.49169	5.90655	5.3454	4.93812	1.29112	5.79047	1.44669	1.52541	5.90566	1.76386	1.54882	1.59679
CmoCh04G004840	22.247	22.5605	17.0613	21.0967	21.7463	18.6249	11.7762	16.9224	14.2502	7.79292	9.07062	5.10005
CmoCh04G005130	41.9528	56.5738	65.1732	22.4168	26.123	21.2471	34.8338	20.4517	16.5544	96.0725	104.788	103.217
CmoCh04G005190	14.7096	18.2353	24.3057	17.5704	21.3406	17.3512	31.2408	24.6296	27.1345	42.2473	40.0122	46.9682
CmoCh04G005210	15.7499	14.8652	14.3724	11.7544	11.4696	11.3757	5.11758	5.24127	5.3917	3.73927	4.15325	4.29519
CmoCh04G005270	4.56836	4.20734	3.84641	3.72611	3.43203	3.06661	2.1374	3.50115	3.43323	1.91342	1.85022	1.22251
CmoCh04G005370	5.53501	5.22566	4.61745	6.91687	7.16786	5.72855	2.05583	3.29851	3.11872	2.865	1.47651	1.43843
CmoCh04G005490	47.7115	52.5408	48.4269	52.2351	54.3677	66.598	46.1924	60.5176	44.8509	23.2449	28.2065	17.9242
CmoCh04G005700	1600.56	2052.85	2447.8	1945.27	3012.62	2633.98	4598.99	3094.3	3215.81	2824.89	4185.91	3912.26
CmoCh04G005880	1.58405	1.70374	1.93741	1.61817	2.12228	1.00273	0.898068	0.71888	0.927789	0.52634	0.481933	0.39515
CmoCh04G005910	39.5619	40.8618	39.8571	34.5954	37.9036	33.534	5.17966	5.949	6.99345	4.11808	3.75046	5.17978
CmoCh04G006150	15.8168	18.2528	15.0332	6.7234	7.35541	11.529	6.41616	8.54638	7.09014	8.45227	6.42224	9.22629
CmoCh04G006230	2.98055	2.70909	2.71851	2.17823	2.52188	3.31543	4.06815	4.74811	3.80122	7.15839	7.23545	7.52708
CmoCh04G006240	5.90849	6.54855	7.72388	4.76433	6.66143	7.98818	23.149	22.7655	24.5772	31.8254	36.193	38.3607
CmoCh04G006350	3.56196	3.86808	3.45706	3.04254	3.24978	3.61827	4.35857	4.96075	5.03992	14.3037	10.4168	13.046
CmoCh04G006470	5.94198	4.84279	5.05364	11.3348	7.4733	10.1102	7.19152	7.55572	5.71072	3.12383	3.26755	2.70948
CmoCh04G006590	27.4804	28.7788	28.3898	22.4016	20.8613	22.1056	34.1261	24.3893	25.1033	51.7604	49.6081	49.8982
CmoCh04G006700	464.928	579.073	668.581	884.362	1146.12	1020.74	1629.08	1120.66	1195.77	1195.78	1592.41	1467.81
CmoCh04G006730	15.8109	14.028	21.1557	12.1265	19.5418	17.0787	26.0371	21.7232	21.3802	41.9817	39.3939	50.545
CmoCh04G006880	16.9703	17.7863	17.9295	34.1707	37.0313	33.6883	36.6451	14.8419	34.4446	40.1899	31.3462	30.9394
CmoCh04G007010	16.3622	15.6938	19.3864	13.6922	18.2022	15.4647	29.472	19.3008	22.889	52.6551	50.1854	51.7735
CmoCh04G007070	10.5223	7.47345	9.70545	6.5885	7.6761	6.66376	10.7294	11.1778	11.8153	17.9233	16.7679	19.3558
CmoCh04G007200	2.71126	1.79273	2.3802	2.63672	1.61536	2.57272	2.03599	2.71153	2.52152	7.75011	6.64361	4.16073
CmoCh04G007220	32.8721	29.7457	26.0548	27.8059	30.0687	30.8392	39.8601	33.7367	39.5899	63.6171	45.6605	54.0188
CmoCh04G007280	3.35916	2.39808	2.80307	1.77745	2.84778	2.159	1.43442	1.92935	2.17028	39.576	77.5605	17.2328
CmoCh04G007310	125.19	181.25	222.646	93.2359	160.03	118.915	174.251	98.3817	114.745	249.802	256.422	309.601
CmoCh04G007420	0.669475	0.763914	0.637551	0.220596	0.177412	0.418956	0.731065	0.355946	0.322205	5.2329	4.25062	2.53106
CmoCh04G007440	0	0.168469	0.130936	0.300781	0.117189	0.566722	2.16279	1.04914	0.805041	3.42707	2.80242	3.03888
CmoCh04G007470	10.1367	9.75137	8.13966	8.98673	10.5203	9.60186	12.1385	11.7683	12.6983	17.8501	16.7639	16.9057
CmoCh04G007680	1.18719	1.4404	0.679784	2.01619	1.15739	2.00747	2.09301	3.75594	1.44712	2.78944	3.25235	1.96096
CmoCh04G007690	28.2845	32.135	36.2068	28.5687	35.1347	31.6459	53.5948	39.6012	38.8904	53.0675	67.9342	55.2578
CmoCh04G007810	4.63516	5.68972	7.37744	3.64468	4.88168	4.40626	8.48714	5.65702	7.52465	21.781	18.2078	21.0577
CmoCh04G007890	0.600255	0.470076	0.876047	0.674079	0.645253	0.685031	1.32993	2.30132	3.13525	4.06258	2.91359	4.2533
CmoCh04G007980	10.0282	9.89426	10.9894	6.19053	8.41731	8.53026	23.7868	15.3827	17.473	41.0163	49.0225	47.4871
CmoCh04G008070	1.2956	1.46593	1.76244	2.34282	1.10895	1.67979	1.28192	1.70935	0.978434	0.119421	0.553701	0.186092
CmoCh04G008390	3.46787	3.18475	4.20827	3.43333	3.22935	2.8769	1.78004	1.2402	2.46822	1.59709	0.894274	1.44748
CmoCh04G008410	9.21322	8.45298	7.83658	9.55816	8.8856	8.46549	25.0989	13.919	21.1188	17.5898	17.454	23.9759
CmoCh04G008580	50.4503	72.7332	84.5943	18.6321	43.5958	31.0357	125.841	87.3451	85.5176	293.738	365.631	365.882
CmoCh04G008600	92.1942	88.948	73.0718	81.8693	90.1388	91.7616	47.1405	64.4052	53.8341	29.9891	36.9064	25.0464
CmoCh04G008900	40.9044	28.0985	29.1107	56.8933	52.0398	48.4992	48.3171	58.1974	57.0693	28.55	24.7757	24.8577
CmoCh04G008920	36.3703	46.8333	55.6257	45.42	63.5913	50.4171	87.5962	65.4754	66.7131	127.779	138.048	135.001
CmoCh04G008950	2.2881	2.833	3.49167	2.52588	1.7474	2.08042	0.515431	0.743168	0.636187	0.844283	1.14792	1.04543
CmoCh04G008990	33.7501	35.8218	36.4892	35.5551	30.6947	27.3129	32.5657	29.9269	25.8142	53.7317	59.4914	53.7642
CmoCh04G009070	3.51347	3.57865	3.49855	3.18004	2.27874	2.59678	2.13408	1.37544	1.99868	4.45479	4.22566	4.18878
CmoCh04G009110	0.82511	0.688559	0.894154	1.06124	0.829587	0.949275	8.1055	7.89718	7.09321	13.8252	14.4763	13.0786
CmoCh04G009250	2.3865	2.37638	2.65646	2.61677	3.28529	3.16908	6.00429	4.17434	6.62296	9.16737	7.28538	7.73747
CmoCh04G009320	4.8158	4.29237	5.74296	2.9481	4.43266	3.12387	6.77241	4.50098	5.51213	15.7878	14.6323	18.141
CmoCh04G009340	14.8341	12.4231	13.2751	10.2983	13.9437	12.3324	18.9244	17.0708	22.3427	44.69	34.1665	45.3316
CmoCh04G009700	0.293593	0.579657	0.73024	0	0.329235	0.480642	0.030416	0	0	38.866	37.9007	3.65284
CmoCh04G009850	1.63558	1.65038	2.04847	1.35228	1.58251	1.45892	0.661682	0.995602	0.913783	0.446199	0.375732	0.671257
CmoCh04G009860	244.874	353.647	582.44	337.163	962.925	451.828	1364.77	988.455	540.131	596.967	791.886	756.835
CmoCh04G009880	0.854406	1.56353	1.04787	1.18967	1.60975	1.26697	1.85068	0.990804	1.93947	2.55614	2.68135	2.98435
CmoCh04G010030	4.9143	3.98209	5.85883	5.05441	5.28366	5.16049	6.86386	6.40071	9.09258	11.3196	8.65592	9.36212
CmoCh04G010110	1.29112	1.59426	3.42617	3.44356	7.83002	7.8262	16.5882	26.2874	18.7527	48.6752	52.0244	38.2834
CmoCh04G010140	21.6269	29.4757	37.1152	24.1902	29.879	26.5425	53.5999	24.1323	27.5024	50.3141	56.0061	49.9485
CmoCh04G010190	8.00469	6.03505	3.88921	7.18197	7.37249	7.27905	5.53014	8.41734	5.56738	2.82436	3.88838	2.34297
CmoCh04G010210	7.3653	7.3176	6.67904	6.8415	5.84925	6.40345	7.3149	6.89961	7.00025	14.9357	13.2482	15.8429
CmoCh04G010400	19.4157	13.6185	13.809	20.7647	21.0938	20.4436	13.0976	20.8508	18.5993	10.9346	8.34663	6.07766
CmoCh04G010720	0.856406	0.437406	0.442236	0.683894	1.3219	1.4552	0.750228	0.426599	0.428153	0.182594	0.045879	0.049434
CmoCh04G010900	8.13106	11.3526	11.0492	7.98306	10.3921	9.00909	17.3331	12.7382	12.7548	23.5222	24.5542	23.9824
CmoCh04G011030	0.42044	0.45588	0.321266	0.015927	0.087096	0.018553	0.067996	0.078464	0.017403	0.661146	0.522057	0.814336
CmoCh04G011140	4.44866	3.26995	2.96264	4.07714	1.78837	2.62308	0.919795	1.60157	1.16728	1.01533	1.04613	1.30052
CmoCh04G011250	43.9147	35.993	48.3552	18.6012	2.3165	4.09665	62.7019	56.1656	6.83727	104.293	128.927	96.9093
CmoCh04G011320	103.424	94.1197	74.6122	93.0263	93.3314	76.2321	35.2224	40.533	35.7338	25.6027	31.3605	24.4833
CmoCh04G011390	3.69042	4.43339	5.07065	3.27385	4.92822	3.86502	7.2998	4.80302	5.17666	15.7997	9.73839	20.8748
CmoCh04G011470	12.7298	14.7268	17.4261	18.3869	16.2708	15.389	3.22612	6.07598	10.8544	2.39326	4.11409	5.29826
CmoCh04G011580	7.0554	4.48581	3.67966	4.59037	7.6466	5.8439	16.0943	14.5806	10.4193	4.66653	16.9896	4.34632
CmoCh04G011670	147.154	154.101	126.552	125.149	118.869	102.844	107.189	106.791	95.1547	262.695	186.935	174.97
CmoCh04G011780	31.0824	31.8292	28.2519	21.5538	15.1868	21.4579	25.4583	19.9487	19.0531	82.8595	55.6007	61.4161
CmoCh04G011790	1.10106	1.32936	1.81404	0.478351	1.39909	1.30235	2.59027	2.34185	1.93204	6.81601	5.14151	6.4611
CmoCh04G011950	28.8767	32.6302	34.7453	44.172	42.4898	49.8703	27.5062	45.1567	40.8342	14.8543	8.34367	15.7371
CmoCh04G012000	0.448975	0.309953	0.717773	0.288979	0.411886	0.409878	0.604279	0.782812	0.303125	2.38144	2.22946	0.953894
CmoCh04G012010	129.818	149.977	170.168	142.024	203.777	179.085	297.455	197.559	210.139	323.018	362.145	347.249
CmoCh04G012260	0	0.108937	0.064844	0.181594	0.152648	0.121078	0.809641	0.10724	0.168581	1.31367	1.40965	1.09806
CmoCh04G012410	761.525	961.503	1347.76	1024.29	1698.98	1370.52	2639.93	1477.85	1759.52	2803.46	3296.52	3268.04
CmoCh04G012440	6.21891	6.40678	4.44275	2.10087	2.05207	2.00124	1.85928	2.02613	1.97184	4.92495	3.58366	3.57773
CmoCh04G012630	2.39121	1.55469	3.68857	3.57889	2.61375	3.54359	1.01371	2.55835	1.14638	0.60963	0.316015	0.422359
CmoCh04G012830	7.23541	8.26333	9.81076	8.13971	6.20898	7.00038	11.366	9.33002	6.36331	24.5238	22.9161	19.0467
CmoCh04G012840	1.7127	2.17179	2.97447	1.01882	2.17169	0.868114	1.06214	0.284028	0.523732	11.4443	5.2412	10.9563
CmoCh04G013250	0.306929	0.307866	0.676603	0.285139	1.27028	0.321781	18.6014	20.1398	23.2689	18.5902	18.6765	18.365
CmoCh04G013430	26.7201	22.2373	25.1819	17.3509	16.1428	18.38	12.6316	16.3586	16.2587	8.62746	8.33829	8.45033
CmoCh04G013490	30.0871	33.0812	43.458	34.0957	54.1548	48.1183	67.7156	49.9697	58.1283	98.0775	101.211	94.5972
CmoCh04G013860	25.5317	23.2737	25.0973	21.3271	30.0745	28.55	51.5778	39.7068	38.4892	52.9456	65.1804	61.9857
CmoCh04G014100	22.0219	22.3836	21.1149	0.079338	20.2388	19.5135	0.137197	17.4847	0.148026	27.0318	22.2936	23.4584
CmoCh04G014160	17.9187	20.1013	25.3873	48.1176	23.0794	31.2816	7.06987	13.5239	12.7579	7.01689	4.26997	5.5632
CmoCh04G014210	0.641675	0.999596	1.08934	0.820132	0.345724	0.375618	0.890709	0.822352	0.514011	2.69752	2.41894	2.60937
CmoCh04G014220	0.164353	0.714585	0.162323	0.448965	0.514639	0.601242	0.410349	0.317871	0.414243	1.66174	1.89779	0.922429
CmoCh04G014320	3.57717	4.49817	5.09005	4.83782	3.28876	4.24858	5.06428	3.94402	3.62612	6.98126	7.52094	7.31728
CmoCh04G014330	24.118	22.7806	23.3268	14.5937	12.7051	15.4556	32.4421	24.7746	31.3229	68.9193	81.3933	67.5405
CmoCh04G014630	0.091662	0.127257	0.102776	0.094494	0.062009	0.04337	1.7448	0.832607	0.877105	3.77441	3.2288	4.57889
CmoCh04G014640	0.245765	0.088924	0.056023	0.060825	0.139321	0.188389	1.23479	0.562491	0.327681	1.73838	2.46531	1.89611
CmoCh04G014780	29.415	21.8094	24.786	18.2643	17.9845	16.4972	16.2839	19.2288	18.5056	43.6844	37.8716	33.3086
CmoCh04G014790	13.4484	13.636	12.5321	10.8809	9.79628	9.29876	10.9271	11.9501	10.1496	28.4622	25.6848	20.158
CmoCh04G015060	8.54845	7.98604	8.92493	10.2777	5.74141	8.62171	2.22248	1.67906	1.45038	1.68319	1.81539	1.60471
CmoCh04G015080	7.9472	7.36045	7.47533	8.19127	11.3401	8.68533	19.8805	14.7554	17.2845	40.2306	41.221	41.1339
CmoCh04G015140	24.6847	18.7854	18.1483	6.74677	8.21529	8.95171	13.868	18.3357	14.8694	26.1147	27.9202	29.556
CmoCh04G015250	2.04008	0.930111	0.819303	1.2015	1.53533	1.04031	1.42342	1.32014	2.00435	0.388343	0.758727	0.268345
CmoCh04G015260	2.26711	2.59892	2.10485	2.22939	3.57066	2.4987	4.88009	3.65642	3.67493	7.10287	5.48049	8.41552
CmoCh04G015270	2.84348	1.84754	4.83059	1.84132	4.54884	2.84106	11.6196	5.40409	5.56193	19.7072	22.7081	25.0987
CmoCh04G015320	4.6923	5.70884	9.78152	6.80169	5.15134	5.82484	9.37712	6.05159	9.11522	11.141	9.56631	16.9514
CmoCh04G015550	0.81533	0.737194	0.668867	0.752581	1.39413	1.01909	0.170577	0.425953	0.33078	0.264797	0.082997	0.086639
CmoCh04G015590	0.080076	0.079163	0.126399	0.093302	0.063384	6.47804	0.274294	0.234038	0.235287	0.363387	0.270268	0.417116
CmoCh04G015670	31.164	32.1669	34.8126	35.2963	28.4686	28.0123	16.4759	22.5531	19.4852	14.8961	11.5515	13.672
CmoCh04G015760	1403.01	1651.41	2304.03	2252.24	3332.91	2621.53	5186.91	3101.4	3641.62	5211.63	4022.6	6431.39
CmoCh04G015910	19.1325	22.2597	34.8056	18.0138	20.8126	18.9423	37.5855	29.823	33.5092	81.7128	79.2312	64.2495
CmoCh04G015920	4.0702	5.76629	3.49915	3.71362	2.58707	4.97324	2.36459	1.74815	2.25686	1.02386	0.875738	1.77188
CmoCh04G016030	11.6229	11.1397	7.99689	10.5778	9.6924	9.55055	5.13903	9.52906	6.92964	2.77374	4.63968	3.96388
CmoCh04G016110	9.47056	11.7708	8.10333	7.92014	9.64051	8.86025	6.80293	8.12676	8.24889	3.76289	3.96796	3.79078
CmoCh04G016120	15.3827	15.9157	15.9311	13.3979	19.1099	15.6494	31.3791	17.3375	22.1177	62.6517	58.2751	59.4403
CmoCh04G016170	0.751407	0.740413	0.681283	1.0086	0.596688	0.554368	0.254242	0.116412	0.307437	0.049123	0.080189	0.144926
CmoCh04G016190	11.1117	9.4755	7.195	12.4035	7.91937	13.9416	10.0526	11.1999	14.8267	8.68511	1.95575	1.89553
CmoCh04G016210	1.4805	1.31797	1.90108	2.27109	1.55169	2.45023	1.01924	0.909905	1.49156	0.534229	0.517922	0.416884
CmoCh04G016230	3.90899	4.25331	5.73416	3.74021	3.85188	4.37293	4.71273	4.01365	6.13561	10.9433	8.58103	7.91593
CmoCh04G016350	20.7528	13.5937	17.8814	9.10182	10.5736	11.6189	20.1519	25.4172	23.2459	32.3677	36.9662	44.0774
CmoCh04G016510	2.03864	2.02896	1.66842	1.74591	2.02534	0.902646	0.37393	0.27502	0.514873	1.61253	1.61752	2.03629
CmoCh04G016530	0	0	0	0	0	1.13066	2.26081	1.98168	2.33678	0	0	0
CmoCh04G016540	1.58798	1.56791	2.53984	0.350306	1.59655	0.71219	2.86764	2.42329	1.80601	6.47118	8.10841	4.8509
CmoCh04G016550	18.7339	16.2193	23.576	31.4685	22.6042	21.1267	11.591	14.4681	12.4591	7.16857	5.49003	5.82816
CmoCh04G016670	23.7381	26.9424	23.3592	22.1443	31.119	31.523	14.489	23.8017	16.7841	9.55609	12.9054	4.50734
CmoCh04G016780	3.74191	3.75016	6.69692	2.85637	3.34899	3.82346	5.16855	4.22629	3.43393	9.22003	8.94354	9.05432
CmoCh04G016860	15.2434	16.4619	22.6373	10.0099	14.3869	9.99352	17.7272	16.4598	17.2499	51.637	34.554	52.0004
CmoCh04G016960	2.78624	4.48445	4.12514	3.91762	3.57186	3.10182	2.63883	1.89807	2.93618	4.54544	5.62421	5.07022
CmoCh04G017000	11.36	7.24338	6.12388	6.43643	5.30077	4.87176	5.69899	5.46243	3.49943	3.39207	0.336801	2.84207
CmoCh04G017070	1.06921	2.66253	1.75552	1.10566	1.43222	1.73074	2.59642	1.62944	2.06885	6.92111	3.38465	6.2478
CmoCh04G017140	2.21464	2.39619	2.15033	1.53197	1.74448	1.6597	1.05787	1.17133	1.10139	0.598838	0.316051	0.505733
CmoCh04G017210	21.484	20.8735	25.3972	22.0406	26.5449	26.5679	36.9632	31.6991	38.0752	33.5419	58.0372	47.5979
CmoCh04G017270	16.6449	20.7184	23.5798	20.5887	21.5537	20.5599	33.81	34.8985	37.3106	38.2014	25.1584	41.8458
CmoCh04G017380	9.20733	0.601543	1.56272	12.2545	13.9813	13.2901	14.1287	9.4527	10.0785	5.41041	0.87931	0.531245
CmoCh04G017510	9.05225	9.21976	6.71282	7.20399	8.53615	8.96421	4.05779	7.15111	6.36638	4.0747	2.9112	2.29238
CmoCh04G017660	4.13603	2.17066	2.64419	3.85919	3.08416	3.32316	2.78008	4.81229	4.12486	5.68652	4.89755	3.97853
CmoCh04G017760	6.87905	3.73025	5.94886	4.11931	4.9581	4.1512	2.82006	5.13255	3.99862	1.79154	1.71027	0.766809
CmoCh04G017880	0.968721	1.08411	1.11422	0.990743	0.552041	0.743285	0.31909	0	0.007025	0.414193	0.377827	0.040688
CmoCh04G017960	6.96842	4.11545	5.94125	6.56717	6.6545	6.77548	9.41545	8.35989	7.40817	3.12011	3.60083	3.77671
CmoCh04G018000	14.5655	14.8554	13.0904	16.4114	11.7856	14.1339	5.67462	5.96882	6.97015	8.5378	6.06793	5.23078
CmoCh04G018020	1.22634	0.830998	1.05005	1.07339	0.900666	0.6349	0.445499	0.570045	0.633872	0.23752	0.135975	0.296734
CmoCh04G018090	7.6333	5.23036	6.88701	8.53462	9.7766	10.5688	12.791	15.3798	16.3959	37.5273	15.7166	28.7048
CmoCh04G018130	26.068	40.5097	48.8245	53.6359	99.244	75.3072	115.131	87.2794	97.7814	86.2981	108.536	93.0047
CmoCh04G018140	15.9175	18.3896	25.5564	21.5498	31.326	30.4976	53.9324	40.8315	40.4691	47.2863	63.33	67.8245
CmoCh04G018150	0.759001	0.831897	0.732046	0.309571	0.709096	0.544335	0.715487	1.10927	0.868112	0.090135	0.291013	0.22728
CmoCh04G018170	2.29214	1.41921	1.92596	1.59233	1.37807	1.4723	0.634656	0.977142	0.885544	0.675486	0.525744	0.542573
CmoCh04G018230	8.95661	10.7806	8.12524	3.07346	3.30702	3.56406	3.35521	3.55726	3.75736	6.40319	2.9366	3.23862
CmoCh04G018270	0.694745	0.63439	0.716078	0.960594	0.691047	0.505229	0.44576	0.489239	0.532086	1.93716	1.62408	1.07783
CmoCh04G018340	6.27457	4.8464	7.51291	8.08895	5.34736	6.96819	3.37868	4.60914	3.7024	3.41042	1.48954	1.90137
CmoCh04G018450	43.438	52.1181	52.3388	54.8528	89.8728	70.0235	125.051	79.6817	96.3899	163.063	170.139	174.57
CmoCh04G018470	2.68867	2.96615	5.18823	3.93384	3.22295	1.75517	5.36887	2.4513	5.5023	10.2147	10.4946	11.7018
CmoCh04G018490	23.6803	20.8404	20.9429	18.3499	26.9628	26.499	38.9404	30.1289	33.0925	40.4129	44.2525	44.7444
CmoCh04G018550	13.0286	12.9015	13.6449	18.469	21.7033	19.0186	28.0111	21.3523	23.514	19.8603	25.462	22.1858
CmoCh04G018660	7.88164	7.31259	5.96518	8.52599	10.5949	9.77254	18.3598	13.3981	13.9232	14.6124	10.3012	15.068
CmoCh04G018700	1.68109	1.06502	1.26131	0.832994	1.22141	1.06683	1.67391	1.41561	1.30609	3.96698	3.41755	3.3243
CmoCh04G018710	7.37417	6.64086	7.17404	3.89009	7.87761	6.0033	11.8916	9.12059	8.85748	22.3509	20.8711	22.3839
CmoCh04G018800	4.22569	2.39977	3.41314	4.21065	4.09677	4.91741	4.5909	4.51053	6.10564	8.59371	7.49088	10.2316
CmoCh04G018910	10.3132	9.14161	10.0025	9.42114	11.2301	13.5399	21.4814	27.12	26.9969	25.9683	31.9804	20.2747
CmoCh04G018950	18.3002	16.9542	24.1054	19.6156	19.3867	16.129	26.9798	24.6744	30.4017	42.5863	35.136	44.9418
CmoCh04G018980	378.802	535.446	775.791	684.726	1021.58	888.148	1535.28	1134.35	1181.06	1405.62	1881.51	1671.86
CmoCh04G019090	28.2486	28.262	25.7643	23.6452	27.2346	23.3267	13.4877	23.6014	22.6034	10.5545	12.7614	7.94972
CmoCh04G019290	7.31527	11.9829	15.6206	8.45952	11.3529	9.56032	9.85198	8.52653	10.6018	27.4822	17.7183	24.6526
CmoCh04G019320	451.944	586.904	1086.08	1046.93	1580.57	1371.55	2161.16	1477.1	1668.97	2224.83	2779.87	2709.91
CmoCh04G019340	9.31128	7.05645	15.2606	7.11836	11.8317	9.57682	25.2643	22.5458	15.9947	41.7959	38.3707	48.3535
CmoCh04G019370	12.7963	15.0129	13.1433	6.57191	5.92107	6.84701	6.13984	7.6269	8.1082	4.29726	6.20945	5.24873
CmoCh04G019410	43.4048	43.3765	34.2066	36.2921	80.9354	40.9546	82.9903	51.4228	66.4569	74.1884	76.0402	86.1091
CmoCh04G019690	14.0905	13.7244	9.83702	8.99618	6.85841	7.79605	22.2722	17.6703	15.5031	31.9515	35.1851	27.8849
CmoCh04G019770	0.847155	0.961238	1.01228	0.989054	0.429815	0.560876	0.980691	0.57955	0.625804	2.46958	2.57412	3.12169
CmoCh04G019970	9.48033	8.54793	8.47393	6.68186	7.46336	6.54872	10.5858	8.44868	8.15079	20.88	16.305	14.0907
CmoCh04G019980	0.266169	0.196538	0.178258	0.03182	0.145978	0	6.59447	5.82885	6.58423	7.30244	5.79526	7.48807
CmoCh04G019990	8.86373	7.69338	9.36289	6.90926	6.61281	5.00146	0	0.020723	0	0.255686	0.013128	0.079083
CmoCh04G020080	11.2868	14.5721	15.1408	12.4986	19.6155	11.3585	27.4828	13.0424	18.5685	54.436	40.9478	48.6242
CmoCh04G020250	6.47471	11.2958	11.2175	7.88288	12.3579	9.66525	33.348	18.8649	28.4563	78.4741	58.4592	79.6645
CmoCh04G020260	1.28719	1.37093	3.06889	2.83747	3.30732	3.04993	0	0	0.064563	0.10801	0.32534	0.487011
CmoCh04G020270	7.30414	8.45346	11.7858	7.17791	18.6563	9.037	0.083717	0.269835	0.042638	0.186289	0	0.167428
CmoCh04G020280	1.23462	1.47218	2.33261	1.43378	4.49384	1.9945	61.8487	19.0055	30.3269	140.644	116.71	167.992
CmoCh04G020400	0	0.044783	0.216305	0	0.064229	0	0.569103	0.150986	0.42105	4.29182	4.84814	5.23272
CmoCh04G020590	50.4828	47.3495	31.1178	38.5389	41.894	44.7802	23.4456	28.6346	25.0469	15.0674	16.602	11.3361
CmoCh04G020650	9.76805	7.95094	7.09317	6.1632	7.55155	7.53298	4.28476	8.83091	6.27279	3.12902	3.67907	2.44105
CmoCh04G021060	36.6466	36.6215	47.7981	30.725	46.6664	38.5382	42.4002	41.2827	36.4984	77.2378	58.3675	83.349
CmoCh04G021480	21.3723	30.9001	37.5103	25.1349	42.6671	37.2725	50.0862	36.1056	40.7636	52.9558	58.9425	62.5846
CmoCh04G021510	135.803	116.407	98.2963	125.866	117.208	127.661	114.877	151.349	139.432	65.6915	62.4588	61.1583
CmoCh04G021540	0.290129	0.507798	0.513814	0.500494	0.603744	0.917584	0.291287	0.423257	0.490278	2.64538	2.68372	3.49879
CmoCh04G021560	4.72076	6.54795	4.95467	7.24015	6.85336	6.72478	6.68653	7.20789	7.92485	10.3629	8.91939	11.83
CmoCh04G021570	0.933703	1.32332	0.854309	1.52526	1.13026	1.76906	1.20342	2.10395	1.70521	0.690476	0.487842	0.485421
CmoCh04G021940	10.3023	9.8042	11.4927	7.22629	9.78207	14.898	16.0786	16.5373	13.899	54.3319	74.7959	52.1925
CmoCh04G022040	2.6477	2.81445	3.17633	1.91669	3.16094	2.80603	1.30714	1.10148	1.26864	3.10675	3.80134	2.73067
CmoCh04G022090	2.41464	3.32041	3.42938	1.63388	1.72528	1.3318	2.08726	1.16536	2.51793	11.1736	6.04322	10.0583
CmoCh04G022120	2.687	3.77054	4.37721	2.01202	1.48883	1.51037	3.13252	2.95933	1.31009	4.61936	6.03302	6.13823
CmoCh04G022170	79.3748	76.9647	73.7283	66.1232	72.858	77.437	38.6978	64.6238	53.2463	26.5204	30.7743	21.4328
CmoCh04G022190	37.1745	43.9845	30.606	29.208	50.8799	40.7513	44.8497	32.6733	38.941	57.8023	69.4535	71.0187
CmoCh04G022200	15.6493	12.5846	16.2734	13.1132	12.5978	13.8743	41.9098	47.9497	40.4461	49.3835	42.7855	46.6326
CmoCh04G022210	5.38121	10.0524	11.8087	8.08898	3.53463	8.62403	11.0235	10.9894	11.0264	20.9919	22.3661	19.6165
CmoCh04G022270	0.185695	0.615489	0.297642	0.249806	0.12643	0.239654	0.37784	0.439695	0.210815	1.55826	1.10274	0.418929
CmoCh04G022290	2.58708	2.38763	2.83461	3.04159	2.30502	2.9171	4.79371	3.26437	3.36759	3.78669	6.28204	4.94542
CmoCh04G022390	7.04305	10.9459	10.8383	8.09073	8.74396	8.12823	8.27872	6.51642	5.58674	13.3933	20.0965	14.9974
CmoCh04G022530	19.4899	12.2356	20.9476	21.2303	25.9522	24.2019	9.05112	12.7814	8.82924	22.3707	4.65403	5.46662
CmoCh04G022550	1.43076	1.35149	1.39461	2.37306	2.23902	3.00433	3.42041	4.30741	5.99182	4.0032	2.61807	2.43469
CmoCh04G022580	2.58788	1.69307	1.16228	3.15944	2.44726	3.56061	2.88019	6.47885	3.68126	4.49517	3.70785	2.54284
CmoCh04G022630	27.3618	34.5145	34.2965	32.2258	24.3834	33.4764	24.9169	31.8891	25.1499	13.462	13.9484	12.2035
CmoCh04G022870	3.15521	3.69973	3.84763	3.96241	4.464	3.79022	6.91902	4.71522	4.53732	6.91555	6.67305	7.36447
CmoCh04G023030	1.6135	2.76991	4.08425	1.86091	2.59611	3.6627	3.65961	2.40335	2.13791	6.73784	6.43087	9.62547
CmoCh04G023070	0.348383	0.116942	0.17427	0.469324	0.746428	0.632536	0.776088	0.465011	0.568189	2.33296	2.80437	2.26948
CmoCh04G023100	6.3592	6.25843	7.17806	6.80028	8.07233	7.66759	7.9393	6.23798	9.12124	11.7222	14.0624	12.3699
CmoCh04G023340	5.74065	6.18804	6.40993	4.75489	6.44744	5.09846	3.86494	5.33379	5.15463	2.28856	2.60264	1.55572
CmoCh04G023350	29.0188	27.4859	39.405	28.8373	22.6003	27.403	14.5204	21.145	17.6191	14.586	10.8111	12.4606
CmoCh04G023420	2.15715	2.686	3.53419	3.76057	3.37093	3.20345	2.98102	2.68658	2.62278	6.95033	5.39395	4.89309
CmoCh04G023610	5.1542	3.6815	2.94832	8.73038	6.11766	10.0009	2.70271	5.11423	5.17579	3.16443	2.5897	2.23769
CmoCh04G023650	0.09315	0.043773	0.012098	0.054544	0.024152	0.087718	6.7039	11.0226	16.1498	8.88672	7.12559	4.40537
CmoCh04G023660	1.04899	1.75947	1.19383	1.1184	1.50524	1.49959	2.10553	2.61291	3.54535	2.86898	3.96143	1.4005
CmoCh04G023670	13.4417	11.6706	9.90506	11.0922	11.3644	12.7805	5.79791	10.3381	8.80258	5.15129	5.18758	3.27498
CmoCh04G023720	7.80978	10.2681	11.7832	18.4509	26.0361	10.8319	43.4622	24.5561	12.9715	17.3441	38.5331	24.2365
CmoCh04G023740	2.38721	4.3581	3.18163	1.7128	1.85538	1.53788	1.46687	1.40272	0.65568	9.95059	4.76355	4.48965
CmoCh04G023770	5.62527	5.32012	7.13033	2.92978	4.14147	3.23257	6.44291	3.78371	5.75565	11.7581	11.7443	15.5115
CmoCh04G023830	4.00548	4.05579	4.797	3.79642	3.20848	3.3915	6.4262	6.53399	7.71955	6.00538	4.60079	5.03699
CmoCh04G023950	27.3849	24.2952	18.3233	21.9575	19.4639	18.6583	10.6118	11.2037	10.5481	8.04432	9.36121	8.11814
CmoCh04G023960	0.049891	0.684575	0.422304	1.15064	1.02046	1.34649	7e-06	0.176725	1.45373	0.869135	0.790018	0.79381
CmoCh04G023970	63.7361	65.3919	72.2501	54.3478	55.8567	63.598	27.8351	29.2745	26.3358	19.9888	23.9414	24.5213
CmoCh04G024060	8.8732	14.9917	18.6901	6.59643	18.0277	12.5658	19.3954	7.38121	5.12081	23.2284	27.8174	29.3953
CmoCh04G024080	4.60344	4.45999	2.91373	4.4003	4.6251	4.31442	1.17731	1.44864	1.19466	0.57166	1.26494	0.581584
CmoCh04G024250	1.63246	2.17084	1.5844	2.03107	0.393173	0.910391	0.15082	0.14917	0.185282	0.475736	0.245176	0.085488
CmoCh04G024520	3.56404	4.91471	4.45235	2.79712	3.25319	4.57364	3.40766	3.01484	1.52734	5.37112	5.93865	6.26595
CmoCh04G024690	5.94069	7.60245	10.3023	4.7972	5.51507	6.19197	12.2715	7.54905	7.67076	20.6889	21.4326	23.6354
CmoCh04G024700	283.915	179.741	312.323	160.116	355.579	307.855	600.349	598.03	628.894	1018.59	1048.78	1231.59
CmoCh04G024880	2.89583	1.89905	3.14632	2.06325	1.04525	1.47225	2.63207	2.75737	2.24215	17.0506	9.46234	11.1793
CmoCh04G024990	1.23069	0.795323	0.49669	1.22353	1.46627	1.541	0.893485	1.0763	1.44727	0.392263	0.106209	0.090274
CmoCh04G025000	36.5317	36.2512	22.1108	23.4814	37.1793	21.785	11.1893	21.5729	30.1071	10.9096	15.2633	7.22
CmoCh04G025050	7.09556	7.3358	6.90019	6.20483	8.7997	6.81733	8.83362	7.11704	8.92891	19.5428	19.1032	17.8248
CmoCh04G025080	2.56867	1.43075	2.17766	1.9261	2.13669	2.3716	2.36038	2.87597	2.28504	5.76527	3.88695	6.2626
CmoCh04G025100	4.29148	3.65655	3.40834	3.05286	3.4439	2.63392	4.4887	3.79354	2.64543	6.04294	7.29155	6.61156
CmoCh04G025220	8.31401	7.91953	6.90686	9.82343	6.68562	7.35657	9.29602	11.9062	10.6687	16.1047	13.9618	11.6469
CmoCh04G025230	25.0433	28.8435	36.6736	33.0261	45.2662	35.8929	50.374	39.3427	45.3291	44.3451	64.49	69.2792
CmoCh04G025300	1.16243	1.12269	1.39857	1.02005	1.17993	0.882004	1.9033	1.06895	2.16741	2.49852	1.62752	3.39045
CmoCh04G025340	42.4729	48.659	61.5306	44.2924	70.1287	58.9143	92.4823	71.4865	78.0187	115.027	136.488	128.615
CmoCh04G025640	2.83427	1.44679	2.41096	4.00669	2.09697	3.33735	1.31705	0.764564	0.827601	1.94229	0.959654	0.489097
CmoCh04G025680	2.32762	5.61627	2.88368	2.26847	4.79388	3.04892	5.31605	5.62833	10.1246	8.98073	10.2733	7.68099
CmoCh04G025720	17.584	18.9324	19.6045	14.9507	21.7065	17.1007	28.2936	26.0582	24.5856	40.4788	42.9785	39.5814
CmoCh04G025770	6.15543	5.29804	4.52244	1.10269	1.40417	1.61947	2.25744	3.01267	2.87689	14.4925	14.1788	14.0939
CmoCh04G025800	5.18214	4.90129	4.76722	3.02802	4.39671	5.19883	9.74377	7.11609	7.38611	14.2341	13.8189	11.3577
CmoCh04G025820	0.746935	0.833758	0.674678	0.872325	0.331588	0.576707	0.234732	0.254056	0.420595	0	0	0
CmoCh04G025880	1.36267	0.792434	1.32978	1.43383	1.10746	1.26476	2.44805	1.88032	1.35326	2.57207	2.25109	2.12816
CmoCh04G026220	17.6402	18.4358	23.4856	15.305	17.5368	14.837	26.4423	22.7937	22.4183	46.5812	54.2361	49.777
CmoCh04G026230	2.74638	4.12451	4.79989	3.23513	3.33886	3.38799	4.54626	2.82648	5.40515	9.17296	10.5404	9.51132
CmoCh04G026500	1.86966	1.87986	2.46328	5.27697	3.19405	3.42378	5.54687	4.17877	3.95637	10.1241	6.74002	11.1737
CmoCh04G026700	14.9894	15.8694	17.1277	15.7349	20.8389	17.0623	26.649	15.8016	24.7623	57.4602	50.7066	56.4671
CmoCh04G026920	5.18898	3.15483	3.76573	4.45	2.74367	2.70375	4.92946	1.93402	4.07794	6.59759	7.9422	7.49917
CmoCh04G026960	0.090329	2.72254	0.081457	0	0	1.25352	2.61318	3.36397	5.37524	0	4.36669	1.52218
CmoCh04G026990	4.56123	1.94411	2.11177	6.44177	6.23657	5.3117	6.80163	4.95854	3.51072	6.84892	1.32219	0.909066
CmoCh04G027000	11.0517	11.2702	10.8005	13.1885	10.4055	7.14605	8.42835	9.42956	6.90675	6.63849	3.45461	3.32085
CmoCh04G027020	9.94604	11.6526	16.4996	17.0765	20.334	16.7794	24.7218	20.7468	30.9175	26.7816	22.0975	43.9788
CmoCh04G027050	535.431	714.552	895.31	932.114	1290.05	1152.3	1875.13	1299.27	1415.41	1494.81	2042.91	2018.72
CmoCh04G027120	30.6099	30.3384	30.218	27.5562	20.7716	7.28209	9.36434	20.3865	8.92808	34.6717	25.1667	31.2763
CmoCh04G027320	11.7021	9.34625	9.00599	12.0566	14.9141	13.6206	13.511	15.4165	15.6143	14.4772	14.899	21.2579
CmoCh04G027400	0.235186	0.184466	0.362574	0.286186	0.308618	0.309579	0.773022	0.325667	0.629944	1.65747	1.74256	2.38232
CmoCh04G027440	10.2384	13.7001	13.5205	13.0183	18.0534	14.8328	37.6518	18.3513	23.6	51.0602	50.8879	55.9043
CmoCh04G027600	5.79409	6.22437	6.5079	11.8335	13.8674	9.16388	6.58993	5.72177	5.08894	7.72238	2.92395	4.26962
CmoCh04G027690	5.50834	6.90732	6.14571	4.62127	3.69696	3.69718	4.99961	4.99153	5.86782	12.5868	9.33244	12.5819
CmoCh04G027760	6.25122	8.89979	38.7017	8.86572	8.13861	12.4064	59.8345	19.4279	16.6349	71.6326	55.2055	65.7341
CmoCh04G027800	25.752	24.214	26.6432	21.3647	23.1403	23.7541	14.8349	22.5766	25.8365	9.62236	11.7087	9.21468
CmoCh04G027840	9.37889	10.081	8.223	8.50975	10.2833	10.0828	5.25127	8.1776	7.63	3.7988	4.8572	2.65622
CmoCh04G027860	8.45577	11.8558	12.3294	11.622	12.7469	10.4374	14.5941	10.8604	11.9799	19.8605	23.0237	20.5547
CmoCh04G027900	3.96807	5.01957	6.187	7.66849	7.43397	8.29521	6.324	9.22763	8.30271	13.1882	10.2949	10.6221
CmoCh04G028000	4.35885	5.42144	5.48813	4.19291	4.5141	5.42921	8.35332	6.95564	9.70515	9.50379	9.8581	10.1889
CmoCh04G028160	23.0274	21.4082	21.1425	16.8495	17.6254	25.1747	6.39916	21.5439	19.7392	9.06824	8.85389	7.48057
CmoCh04G028230	1.15582	1.59746	1.24683	4.17083	4.4572	4.85664	2.29762	1.67207	2.31855	3.28506	1.46993	3.38421
CmoCh04G028290	0.611955	0.654266	1.08667	1.22995	0.812364	0.844733	2.17181	3.55169	3.5408	2.00712	2.23547	1.4431
CmoCh04G028340	2.59577	2.93696	1.89717	1.18079	0.921348	1.20296	2.20646	1.58969	1.60838	9.56824	7.67003	8.36469
CmoCh04G028380	0.467146	0.490711	0.656108	1.31474	0.892617	1.76334	3.85709	2.40495	2.97865	5.74572	5.04917	4.17391
CmoCh04G028390	15.2135	14.0128	18.0769	15.6857	16.467	14.353	19.5384	15.9073	16.2797	44.7355	41.1331	44.7312
CmoCh04G028400	2.11153	2.29321	2.00203	1.25016	1.37443	1.01914	4.26472	4.16173	2.80681	7.36179	7.04498	7.52963
CmoCh04G028410	5.25458	6.70318	7.97762	7.85846	12.1219	9.56248	17.8199	11.4408	11.7656	15.7785	23.699	23.9408
CmoCh04G028540	4.3546	3.27191	2.57174	4.18276	3.52961	3.84451	1.49772	1.91363	1.44008	1.35434	1.12182	1.40173
CmoCh04G028610	49.8949	40.4678	31.7512	28.3371	36.1078	69.4023	64.3574	76.8195	105.562	37.2727	24.7788	6.56076
CmoCh04G028700	4.19978	3.6057	3.14404	4.41156	4.81225	3.95396	2.88225	4.50599	3.72599	2.04193	1.25097	1.78682
CmoCh04G028840	2.1904	3.72803	3.60005	3.63953	2.02163	2.53713	0.36154	0.553978	0.760133	0.648983	0.933096	0.814089
CmoCh04G028850	0	0	0	0	0	0	2.03222	2.90082	2.75692	2.11987	1.62754	1.06285
CmoCh04G028930	2.80802	3.44127	3.04113	2.3478	3.23203	3.32161	4.81579	4.60599	4.95369	9.28285	6.28967	8.65376
CmoCh04G029210	1.95083	0.855303	0.515903	0.609208	0.415251	0.924519	3.26868	2.2925	1.82579	4.30821	3.2449	3.04093
CmoCh04G029230	3.59478	4.05724	6.18144	9.58284	11.1474	7.6371	11.5284	7.42824	10.306	17.3189	19.6559	24.4992
CmoCh04G029250	12.444	13.0465	13.9325	11.7708	16.121	13.2201	37.2886	32.0311	31.6701	58.1078	54.5286	63.4366
CmoCh04G029290	16.684	13.7311	13.9541	8.72687	11.0939	9.62037	3.85005	10.7529	9.60596	4.49212	7.17725	3.60498
CmoCh04G029320	2.32215	1.69963	2.88796	1.73654	1.9138	1.81857	0.583859	0.843454	1.33651	0.373676	0.667473	0.798986
CmoCh04G029440	8.37487	9.42047	11.0058	8.91938	12.2031	11.0242	24.5397	11.6553	16.5136	39.8074	26.9633	40.9487
CmoCh04G029740	39.8024	49.9201	50.6162	39.1263	60.7203	47.2935	97.5225	64.4908	65.6507	117.108	130.037	127.477
CmoCh04G029940	2.10152	0.955404	1.65152	2.1213	1.54041	2.09197	4.91812	5.84672	10.2012	3.41825	2.68571	4.60772
CmoCh04G029980	10.7684	10.8238	6.56394	8.45458	9.57772	8.72492	7.49886	11.8606	8.51194	4.75634	3.84165	3.04429
CmoCh04G030010	7.88581	6.22799	6.88959	6.65883	8.53782	8.25744	5.05731	3.60199	3.16241	0.740707	2.021	2.63253
CmoCh04G030110	23.9417	10.9574	20.4547	11.8769	12.1224	9.76458	22.168	14.1376	15.6707	30.0586	34.2491	30.6755
CmoCh04G030160	0.284919	0.290534	0.315742	0.170038	0.125113	0.168502	0.936759	0.412285	0.973254	0.999553	1.28049	0.60841
CmoCh04G030200	1.386	0	0	11.318	0	0	7.7785	7.55207	8.52022	8.45325	6.13607	6.48321
CmoCh04G030220	3.13773	3.01552	2.80733	2.6565	2.7517	3.04869	2.9803	3.52729	2.67484	6.19886	5.68695	5.07975
CmoCh04G030280	7.93612	9.7485	5.41726	5.82028	7.85467	8.07013	3.30918	7.55485	5.12877	1.75109	2.7547	1.79298
CmoCh04G030340	17.2641	21.6954	22.3736	20.0032	25.6827	23.15	56.2731	31.3432	39.6876	39.038	59.095	52.7743
CmoCh04G030480	16.6649	15.2474	14.6961	15.5313	15.2571	18.4073	7.03282	8.0325	10.3344	5.21244	5.07495	6.64713
CmoCh04G030490	18.6266	20.9943	21.3646	16.3352	14.68	13.4875	9.51253	13.9825	12.3877	9.13771	7.71172	8.52481
CmoCh04G030540	19.9421	20.834	18.4711	15.1041	15.9661	15.0489	9.6558	18.1485	14.2868	6.86417	8.72264	4.1047
CmoCh04G030680	23.6427	25.9695	31.4092	36.7827	48.4554	41.3795	55.1387	37.7975	44.1614	62.1746	60.4626	60.809
CmoCh04G031180	17.3554	17.3728	17.6632	21.9758	14.9132	16.4234	21.3912	24.2668	18.8441	31.4554	35.3194	27.6407
CmoCh04G031570	17.1325	21.3454	24.4513	19.4303	25.3956	21.2704	31.6396	24.1354	22.3887	41.9939	50.0101	52.196
CmoCh04G031580	4.90913	5.7471	12.2227	11.34	19.5756	11.2143	33.3325	19.1155	22.8885	38.1299	41.8981	50.6602
CmoCh05G000010	12.7487	10.6027	18.1053	16.2821	11.9755	12.1151	7.82427	11.3486	9.49119	5.15153	3.02865	3.74152
CmoCh05G000510	2.14022	2.17254	1.71608	2.87442	2.29553	3.63714	3.42984	3.69367	3.72749	1.48516	0.828134	1.76438
CmoCh05G000640	83.3118	79.5132	51.422	177.338	199.533	163.586	263.774	190.026	210.863	212.857	222.612	219.1
CmoCh05G000650	50.2018	107.108	124.471	140.202	212.365	158.544	189.48	182.047	230.092	167.77	214.515	264.178
CmoCh05G000810	5.50591	7.66953	6.90517	1.0084	1.91396	5.24924	1.27817	1.44663	0.508003	0.913495	1.72887	0.109065
CmoCh05G001030	1.38866	0.794263	1.26481	2.00353	2.23781	1.7268	10.4546	7.01011	9.76683	16.8803	10.0039	18.7074
CmoCh05G001140	3.81589	3.76642	4.9795	3.27821	5.45153	3.37632	7.2941	6.8577	8.20244	8.95077	8.7133	11.4166
CmoCh05G001150	4.71499	5.83612	3.3638	2.40007	1.92073	2.91465	1.74799	1.91026	1.57035	4.22481	3.67885	4.8205
CmoCh05G001180	4.92487	7.50584	7.67137	5.11881	3.34605	2.2084	3.98273	3.38735	3.19725	13.1159	7.89642	12.0843
CmoCh05G001270	44.2917	50.4311	63.8482	44.0526	67.8409	56.0819	103.139	63.0725	73.2948	77.9719	94.1387	98.013
CmoCh05G001350	6.57723	3.86156	5.83811	6.52592	5.82251	5.69595	3.62006	2.97796	3.35751	2.09063	1.36914	1.77992
CmoCh05G001430	7.11601	6.35037	11.3439	7.48145	7.23111	7.49192	12.6305	9.66148	9.97642	16.2939	15.6548	15.8424
CmoCh05G001490	13.2232	13.4677	12.6463	11.2852	13.3676	12.8642	6.85713	14.0417	11.2746	5.17113	6.48984	3.46592
CmoCh05G001500	24.4318	27.3422	27.4756	25.2117	31.4452	26.0557	1.81332	1.17297	1.24796	0.497773	0.657228	1.30221
CmoCh05G001510	29.1687	23.7246	28.1968	23.7251	20.9311	25.3707	24.2658	25.56	25.0496	54.1919	49.7368	49.9129
CmoCh05G001590	6.34815	5.84023	4.80383	4.42263	5.25681	4.72161	2.67483	5.11124	3.83273	1.83279	2.34138	1.65945
CmoCh05G001720	12.0445	10.1919	9.22793	8.70339	8.50694	7.9475	4.30472	6.60319	5.95778	5.06834	3.08699	4.0313
CmoCh05G001750	10.7384	11.8097	11.7897	11.5446	9.6719	11.0184	6.23148	10.324	7.16133	5.98036	3.75786	4.72946
CmoCh05G001820	0.018915	0	0	0	0	0	0.018454	0.002687	0	0.12224	0.198671	0.126604
CmoCh05G001850	1.21588	1.06809	1.39755	1.12287	1.96989	1.75817	2.80253	5.0973	4.29857	7.4813	6.33327	6.22161
CmoCh05G001860	1.11062	0.949843	1.15969	0.947051	0.922795	0.927424	1.67492	1.28177	1.64212	2.51927	2.44	2.59455
CmoCh05G001880	1.80589	3.12212	2.89908	1.45966	2.36253	3.9172	5.06452	5.47186	3.85335	9.83359	10.6037	12.0926
CmoCh05G001900	8.97257	14.0918	12.7778	6.71395	8.59009	7.70646	7.83628	8.2643	10.0897	21.7235	20.4	22.7354
CmoCh05G001980	6.39462	5.97258	8.45828	9.34869	13.7111	11.959	16.8147	14.563	14.8595	14.9573	15.0857	16.8187
CmoCh05G002030	0.785303	0.437855	0.473577	0.391158	1.23821	1.25598	2.42599	1.38483	2.81845	4.32448	5.98032	4.09024
CmoCh05G002210	0.049251	0.090762	0	0.20265	0.144997	0.044804	0.338484	0.254393	0.234314	2.6652	1.2024	1.73229
CmoCh05G002230	3.78763	2.89446	3.87984	4.84018	3.25248	4.01283	4.64116	6.85731	5.6197	7.71609	5.57909	7.60639
CmoCh05G002380	2.76767	2.5028	1.65174	2.38503	2.2309	2.22786	1.61801	1.86784	2.00779	1.0499	0.811134	0.736852
CmoCh05G002420	25.5201	23.0466	17.8807	16.1454	17.9338	21.097	12.5971	17.4493	14.8339	6.07454	12.3275	5.82258
CmoCh05G002470	15.6483	20.0596	21.4486	17.9761	21.8003	19.2311	30.3122	19.3993	24.3221	49.0554	49.4814	47.7388
CmoCh05G002510	0.343153	0.581862	0.627252	0.572362	1.6681	0.718879	1.0131	0.616118	1.11616	2.93333	2.73101	3.11332
CmoCh05G002730	1.57551	1.31254	1.79068	0.737946	1.71053	1.9564	11.4555	7.46791	6.22968	14.1797	20.9397	11.8064
CmoCh05G002800	25.7895	12.5813	17.7627	31.1625	38.7514	35.6243	38.4585	34.3187	25.75	15.1009	15.4673	7.24963
CmoCh05G002960	1.20326	1.06109	0.950986	0.677638	1.13046	0.595328	2.06576	1.49463	1.18049	1.82084	2.69712	2.81178
CmoCh05G003160	76.089	81.2025	57.3964	71.4309	77.026	73.6125	56.1086	75.1747	63.4158	30.6885	32.8889	27.2115
CmoCh05G003390	4.1261	4.87603	7.15342	4.43978	4.04989	3.95654	9.24903	6.8742	5.60573	13.7082	14.447	13.4117
CmoCh05G003510	86.5674	96.4896	113.703	70.1819	79.8102	85.1232	40.8693	89.1199	66.2179	26.8935	35.4959	21.5747
CmoCh05G003560	1.23816	0.771444	0.980743	1.23771	1.27357	1.08164	2.17213	1.09664	1.50039	2.40108	1.71932	3.09602
CmoCh05G003690	9.10001	15.4366	14.7403	7.35646	9.68243	8.30592	10.3429	10.262	15.6364	42.6111	29.0909	39.6483
CmoCh05G003730	128.197	147.396	106.161	120.26	130.349	145.373	107.953	142.637	106.289	56.8568	68.0101	44.7159
CmoCh05G003820	1.2236	1.91116	1.08123	2.32188	1.72477	1.68221	2.58946	2.28925	2.40179	8.18801	6.32493	9.4775
CmoCh05G003910	1.73009	2.71797	1.70596	2.3212	2.03664	1.7389	1.13611	1.21151	1.17032	5.08812	4.52535	4.27874
CmoCh05G004040	20.3964	22.4039	26.4774	20.2248	20.8572	18.7151	31.3534	19.4497	27.5422	36.4812	43.9994	61.2694
CmoCh05G004070	27.8288	34.3186	26.9511	30.5258	28.7645	30.3707	51.822	41.0773	29.3359	45.538	54.538	60.2401
CmoCh05G004090	15.0251	15.2139	22.2605	15.2757	12.5208	16.6756	9.94711	11.7358	10.9127	6.09677	5.9052	6.7202
CmoCh05G004110	20.3957	19.1086	20.2355	17.2733	18.1568	17.6879	9.80592	14.903	10.4316	8.17907	10.428	6.27585
CmoCh05G004230	6.0108	6.84839	5.94724	5.63895	6.01959	3.95156	5.31702	4.77515	4.9732	13.0113	6.84794	11.5245
CmoCh05G004270	4.04948	2.30439	1.63963	2.04056	3.46457	2.33067	2.75989	1.31814	1.74755	5.63625	5.00343	3.64884
CmoCh05G004430	13.2625	16.0812	14.6669	14.1727	17.9329	14.8821	8.99931	13.6032	12.8708	3.46872	6.99513	5.27536
CmoCh05G004550	1.71975	1.40868	1.02153	1.60273	0.806791	0.899092	0.221133	0.609652	0.330842	0.513975	0.281424	0.410509
CmoCh05G004560	2.70191	1.73009	2.22167	3.3196	2.71876	2.43016	5.6819	9.0721	7.50435	5.40239	3.26789	2.33474
CmoCh05G004650	3.89095	3.09325	2.45219	3.80178	2.71312	3.32386	6.74852	5.46672	4.50214	10.3042	10.0158	9.55035
CmoCh05G004680	9.26691	11.3956	10.1911	9.02126	9.18769	8.1875	1.63761	1.58425	2.02703	2.34467	1.85623	2.03585
CmoCh05G004690	10.3167	10.0007	12.3361	10.836	14.3773	13.2396	16.7353	14.8059	15.8043	15.313	20.4307	17.8405
CmoCh05G004700	0.972785	1.20684	1.40801	1.27838	1.14559	1.12051	1.25544	0.876707	1.02149	2.63964	4.36794	3.4491
CmoCh05G004940	38.1169	35.1202	24.251	34.4884	37.2332	34.8462	14.3141	25.1911	19.5058	14.77	15.0633	9.96767
CmoCh05G004980	13.9324	10.891	15.177	11.7693	14.32	11.8626	19.6664	14.4508	21.8883	23.6491	22.6145	27.5828
CmoCh05G005100	4.40637	2.60692	2.95576	3.31004	2.6109	3.14784	4.05726	3.10531	2.57687	9.22732	7.85258	6.5342
CmoCh05G005390	0.29264	1.0619	0.755997	0.403801	0.48131	0.418808	0.950497	0.355005	0.324647	2.93308	2.49805	4.03528
CmoCh05G005410	29.7198	20.2163	16.9775	40.2835	34.0596	47.9666	31.2878	62.4408	75.6648	46.4763	36.8723	37.1899
CmoCh05G005420	1.32125	0.703794	0.778043	0.636916	0.713028	1.75794	2.28695	3.4599	4.32137	2.5499	1.64836	1.33356
CmoCh05G005480	20.0929	17.7344	22.3166	17.7206	19.0838	19.3316	28.6145	31.8561	33.285	51.0225	33.1633	45.0809
CmoCh05G005670	5.04686	7.3588	6.61865	4.7629	4.62358	4.35587	4.90691	4.88477	6.80473	14.4904	10.3151	16.321
CmoCh05G005710	5.83111	4.59118	3.09741	3.42815	4.38575	3.88157	2.26182	3.46139	2.58561	1.56185	1.77433	1.62993
CmoCh05G005720	9.47961	9.23316	8.58708	6.41205	7.20512	7.11613	18.2133	11.8112	14.7449	14.1624	16.2879	18.0738
CmoCh05G005790	198.658	247.734	244.17	83.5911	101.579	87.0204	92.1703	126.349	111.363	165.679	96.7897	122.906
CmoCh05G005930	110.641	125.767	139.708	117.487	177.969	149.148	245.229	160.882	180.757	169.6	245.35	246.051
CmoCh05G005970	0.852536	0.838339	1.99139	0.208554	0.770053	0.81272	0.743351	1.04908	0.566859	2.3417	2.3007	1.63056
CmoCh05G006080	41.5209	31.0441	33.3129	38.6227	34.2741	30.6314	8.63315	19.4465	15.094	10.1395	5.57064	7.9809
CmoCh05G006100	1.10455	1.27349	3.29552	0.932848	1.52915	1.31606	1.76355	1.42491	1.26233	6.09336	5.2237	7.6559
CmoCh05G006190	24.2332	15.7234	15.3855	15.9214	15.3838	21.8439	17.8672	18.7659	22.8155	10.8763	6.84547	9.67455
CmoCh05G006280	12.9138	12.5616	10.6629	9.66081	11.1596	9.28084	5.75866	9.54986	8.13559	4.96188	5.01529	2.85671
CmoCh05G006380	10.425	12.478	15.9892	9.71135	14.2745	12.1403	13.288	13.8362	6.7996	17.6948	25.3761	25.3645
CmoCh05G006390	10.4747	13.7129	11.9128	10.991	9.90527	9.68179	19.7128	15.513	24.4197	19.0738	20.2036	24.0002
CmoCh05G006550	5.11325	4.90082	4.87612	4.03606	4.63677	4.24913	6.04699	4.08237	5.54458	10.7575	9.68918	9.38935
CmoCh05G006600	12.6163	11.1835	11.3669	11.7277	12.6344	13.5263	14.045	13.2449	12.8324	25.2001	27.3435	24.464
CmoCh05G006940	9.18786	7.03001	9.79786	19.6574	11.8702	12.856	6.99703	7.16717	7.43458	3.12551	2.57122	1.86763
CmoCh05G007090	1.87947	6.00256	1.83216	9.22525	5.35529	5.70361	0.331835	0	1.68694	3.68151	0	4.09976
CmoCh05G007310	57.8658	41.5648	41.9877	53.0442	58.5722	61.1829	74.4945	74.9838	80.0095	96.5109	75.755	75.369
CmoCh05G007600	16.5651	12.9822	14.8751	16.5665	13.732	15.0574	8.65339	9.9421	8.63669	6.13631	4.67433	4.32346
CmoCh05G007700	0.331484	0.783204	0.744045	0.388968	0.312118	0.15848	1.37337	1.06141	1.06854	2.82315	1.54909	2.36938
CmoCh05G007710	24.8959	31.4697	33.3212	21.1886	21.3165	20.4934	27.1132	23.6798	21.6635	54.6621	61.3503	57.2854
CmoCh05G007960	0.603216	0.597518	0.442788	0.513373	0.545394	0.391815	0.953384	0.798178	0.90192	2.24941	1.49159	1.14173
CmoCh05G007990	253.526	363.686	473.545	530.481	741.757	618.549	1086.25	734.552	813.222	1007.62	1221.47	1144.57
CmoCh05G008590	13.5102	14.0801	13.4634	10.7598	11.5867	13.4815	24.3506	23.6657	26.3571	25.97	24.7025	28.5399
CmoCh05G008690	22.233	32.8504	52.5098	46.5451	71.3266	52.0282	89.7247	56.5637	65.5089	122.617	122.589	129.216
CmoCh05G008720	8.45969	8.51544	5.8304	7.36621	7.19599	7.95215	4.41352	6.74188	4.89316	1.44121	2.98804	2.16288
CmoCh05G008750	1.82384	2.16887	2.42923	1.91579	1.75738	1.78221	1.03216	0.956109	1.5651	0.47706	0.638069	0.630341
CmoCh05G008840	2.7702	2.77839	2.14955	3.23267	3.56283	2.91745	3.86377	3.70208	4.1684	10.3407	7.31352	6.52169
CmoCh05G009390	3.39755	3.51189	3.73155	1.5609	2.52715	3.2229	3.53174	3.73964	3.83018	13.273	10.652	10.5702
CmoCh05G009430	0.38639	0.27962	0.452983	0.155373	0.389653	0.477635	0.655539	0.300247	1.06878	0.906707	1.19611	0.981643
CmoCh05G009500	38.6027	34.8017	34.3242	39.5687	43.2878	45.5269	62.6737	61.2955	85.979	73.6291	61.8076	79.2808
CmoCh05G009590	0.735497	0.599651	0.660828	0.504132	0.468182	0.495902	0.871104	0.903934	0.602243	2.28476	1.61741	1.3984
CmoCh05G009650	6.91006	11.7985	10.5985	8.28985	8.0621	6.90924	9.71008	6.0457	4.74111	22.1525	23.5408	17.2453
CmoCh05G009810	27.9157	34.7403	41.4653	37.0509	53.7605	43.8673	78.0533	44.7952	54.0147	50.7121	80.3203	68.3551
CmoCh05G009960	356.377	295.955	324.876	572.599	542.022	582.171	668.556	598.556	601.397	686.732	638.304	660.639
CmoCh05G010000	30.9014	31.343	35.5314	22.2335	24.0999	25.7157	15.5609	26.4548	21.809	12.5448	13.6916	8.37003
CmoCh05G010040	4.89053	5.80771	5.39588	5.28588	5.47482	5.68265	7.11799	6.35815	6.38701	11.5919	11.0295	9.67704
CmoCh05G010090	21.0581	23.7688	24.9295	20.6379	23.2547	21.7094	11.0784	19.7232	19.0846	8.10299	10.1538	5.31949
CmoCh05G010110	10.8674	11.1496	13.626	5.75726	3.67281	4.4235	7.25167	6.58138	6.18755	17.2886	12.5505	12.0702
CmoCh05G010330	2.57327	2.58181	2.40738	3.19525	2.39803	3.83851	1.29076	0.8596	1.19105	1.36787	1.6599	1.12473
CmoCh05G010520	1.80677	0.128678	0.857661	1.56909	1.46548	1.17517	0	0	0.01479	0.642381	0.066599	0.34787
CmoCh05G010530	1.59558	3.40164	4.05598	1.31939	2.14162	1.81082	1.78037	1.23995	1.31253	1.06851	1.29944	0.910329
CmoCh05G010840	1.86025	1.34729	3.09221	2.67163	1.75345	3.57491	3.55028	3.49273	2.43877	1.48453	0.653365	1.02129
CmoCh05G010910	173.129	194.335	170.551	175.974	205.79	220.114	123.401	156.464	133.019	62.6976	76.6289	64.3227
CmoCh05G010940	6.55444	6.49554	3.74836	5.89192	5.86463	4.81605	2.44653	1.64261	4.34969	6.18838	6.17828	7.0671
CmoCh05G011000	4.17457	4.90474	5.23881	0.784058	0.923423	1.75358	1.98492	2.19342	2.04931	16.9735	9.91837	12.5489
CmoCh05G011080	1.29913	0.859961	0.965514	1.08842	1.07295	1.11505	1.40434	1.24186	1.44946	2.02537	1.84841	2.56277
CmoCh05G011250	11.0585	15.3794	5.22451	19.1598	8.49364	12.2221	2.06915	2.01909	2.72085	2.74044	0.778488	3.15851
CmoCh05G011260	1.17066	0.515758	2.56559	2.20629	1.63961	3.02567	5.55776	2.81736	2.13673	5.4162	3.70797	3.71217
CmoCh05G011340	8.18745	6.95273	9.66968	9.4433	7.1863	7.51401	6.33851	5.60838	7.65698	19.3596	12.1138	14.7084
CmoCh05G011500	19.314	21.4161	20.669	13.4855	17.9976	15.7399	8.5376	17.8564	15.6715	8.3453	10.904	3.62804
CmoCh05G011630	2.97176	2.53691	2.39394	2.91514	2.50796	3.1805	4.91106	3.42401	3.63405	9.37284	8.48646	9.10138
CmoCh05G011650	7.36285	4.27675	5.72236	5.33488	6.46558	7.1449	5.29941	6.44038	5.26014	2.81871	2.55281	1.95312
CmoCh05G011680	5.32783	5.91034	5.87329	5.46808	5.45808	5.19805	2.22907	2.21493	1.92685	2.21982	1.66571	1.5685
CmoCh05G011690	2.72516	0.030254	0	4.05533	4.37447	3.74122	3.43375	1.60913	2.20655	0.647719	0	0
CmoCh05G011700	2.26487	0.108476	0.078089	2.79299	2.85842	2.86539	2.83568	1.61373	2.01373	0.761781	0.106316	0.06583
CmoCh05G011720	74.4647	85.0925	99.9809	93.2933	118.528	104.982	144.815	105.856	114.448	128.382	169.14	152.315
CmoCh05G011730	1.36447	3.07866	3.07547	4.23111	5.78608	5.82322	3.27753	2.29551	2.97009	3.22394	3.01009	2.55707
CmoCh05G011860	0	0.01219	0.023582	0	0	0	4.20431	3.35814	2.85571	2.78089	0	2.74063
CmoCh05G012070	49.1479	58.366	83.2117	61.9636	83.955	74.2858	105.729	80.8094	79.2384	114.074	127.012	125.698
CmoCh05G012080	135.109	149.2	116.958	125.165	137.596	155.58	103.341	142.77	105.45	53.7106	69.1087	44.4065
CmoCh05G012110	3.33291	3.03304	3.64453	2.05294	3.04634	2.43298	2.47646	2.23958	3.28056	6.52084	4.03406	5.20359
CmoCh05G012300	1.74569	1.58746	3.18181	2.43169	4.05288	3.93655	0.562138	0.151896	0.386388	0.883604	0.916717	4.08581
CmoCh05G012590	10.596	11.6557	8.65646	8.77007	7.96054	10.5726	7.33886	8.28559	8.5239	3.33833	4.24318	2.0577
CmoCh05G012620	21.7047	23.5225	24.3881	25.59	17.0948	20.3714	9.20365	13.0866	12.0473	12.2527	5.98341	8.39919
CmoCh05G012630	6.62132	6.43482	7.87921	6.57396	9.08401	6.86703	11.2138	11.4727	9.44436	22.358	19.4774	24.4844
CmoCh05G013060	40.5182	52.2505	56.7724	53.6838	75.7949	66.6601	104.052	76.7756	82.6094	82.9472	110.979	99.2049
CmoCh05G013290	6.38052	7.56745	6.61069	5.55796	4.70607	5.89235	4.58011	6.41757	7.72696	12.4187	12.3787	13.0213
CmoCh05G013460	4.93996	5.1336	4.17738	6.51474	2.73582	3.39753	1.40562	2.89049	2.46995	2.58822	1.33318	1.48737
CmoCh05G013800	2.68369	3.50283	3.69533	2.79901	1.5343	2.33237	4.92141	8.84994	6.06034	5.36646	3.37481	3.64944
CmoCh05G013850	128.904	103.849	134.202	95.1341	105.837	114.401	148.797	151.21	133.443	222.266	232.979	235.444
CmoCh05G013890	182.624	205.134	230.7	160.508	192.339	228.073	157.865	228.822	183.787	83.2596	119.472	69.7734
CmoCh05G014120	2.84624	2.94038	3.61295	1.72103	1.48038	2.12344	2.34015	3.08999	1.29005	14.0734	7.91234	12.3692
CmoCh05G014170	7.00132	5.47838	7.28763	8.83076	6.75875	7.55119	3.95394	5.74976	4.53571	2.64845	2.50743	1.9415
CmoCh06G000120	2.15793	1.59427	2.45447	2.37686	1.71396	2.29335	2.09069	4.79165	4.53899	5.59119	5.41155	8.6473
CmoCh06G000180	2.99386	0.698613	0.640582	1.31705	0.775206	1.13889	0.196182	0.509512	0.169124	0.563586	0.204969	0.11013
CmoCh06G000220	87.3589	71.6698	103.279	30.5495	10.1639	15.3281	118.273	105.977	20.3317	109.895	154.183	134.524
CmoCh06G000230	3.72034	4.23297	3.55261	2.5264	1.57849	1.59638	1.05926	1.66175	0.980159	3.54336	3.1654	4.12647
CmoCh06G000250	26.8599	29.4731	33.7546	32.3381	41.259	34.6338	60.2294	38.699	44.1072	107.75	116.566	107.295
CmoCh06G000260	10.5067	7.68268	11.1336	6.86314	6.25032	6.10759	5.34707	5.91272	5.34643	5.3343	2.8358	2.53609
CmoCh06G000430	4.33323	4.3713	5.35567	5.3781	4.14473	5.15449	4.35424	5.55267	5.99367	17.0132	8.28583	16.3125
CmoCh06G000440	37.521	35.2813	35.5708	35.7294	51.0982	41.8793	57.5687	44.6291	45.2161	58.3906	81.3252	69.123
CmoCh06G000770	6.39328	4.47802	4.78148	4.42579	3.80768	3.00911	2.90903	3.14006	2.99361	2.12083	2.03292	1.69847
CmoCh06G000910	10.8183	13.3298	11.774	15.9012	14.7574	13.2096	21.0241	13.7874	19.2189	23.2661	21.1774	25.2679
CmoCh06G000920	1.56628	2.27244	1.20978	0	0.995105	2.09593	0.960559	0.277444	0.099608	0.415935	0.232129	0
CmoCh06G001030	18.2014	18.5509	17.7149	15.7578	16.4632	17.328	23.8158	24.9183	26.097	31.4562	28.2355	35.5601
CmoCh06G001060	17.838	19.672	14.5206	18.781	25.4226	22.2456	12.4322	12.2521	11.0813	6.46096	8.30355	5.9567
CmoCh06G001570	14.5153	10.0304	12.5764	10.1644	5.86555	5.04572	0.731592	0.444027	0.382669	1.7744	4.06342	2.3348
CmoCh06G001590	0.665085	1.39835	1.02792	0.663075	0.355923	0.638928	3.81911	2.95398	2.18781	4.92939	8.39736	6.58041
CmoCh06G001680	29.9478	28.0052	25.9482	29.9992	28.9309	29.8192	38.645	37.1491	47.9509	50.7491	40.7251	59.3004
CmoCh06G001750	112.807	131.553	123.276	70.7505	12.6225	16.9864	154.424	130.934	16.8032	304.201	310.052	261.666
CmoCh06G001920	4.74967	4.33995	3.7311	3.02596	3.67504	3.69105	1.01904	1.49299	1.94756	1.38032	1.21143	1.53818
CmoCh06G002030	0.10648	0.045179	0.123167	0.197215	0.128104	0.031861	1.21047	0.995343	1.34657	0.854427	1.31769	1.07029
CmoCh06G002050	42.3836	43.4573	41.7529	37.3562	44.1111	36.4972	22.6984	37.8721	35.9294	16.3204	19.3759	9.80866
CmoCh06G002070	0	0	0	0	0	0	24.069	2.07398	9.42488	4.1186	18.3457	0
CmoCh06G002080	2.72564	2.71746	3.09543	2.6434	1.74668	2.02201	2.20094	2.05936	1.70468	8.58361	12.1016	6.56104
CmoCh06G002180	2.70649	3.41725	3.0764	2.05328	2.62884	2.57059	4.09652	5.17388	3.8925	6.20611	4.34037	6.0636
CmoCh06G002230	51.1035	49.7755	59.096	49.1253	56.0623	58.9686	69.1707	67.6218	54.2092	99.8507	92.4144	92.7888
CmoCh06G002240	0.711007	0.449881	0.917112	0.845985	0.810218	0.936524	0.897139	0.682588	0.980175	2.17462	1.64414	1.66975
CmoCh06G002310	67.3157	67.3198	62.4874	64.9855	76.057	81.2406	94.2958	85.7456	104.105	111.586	100.631	142.992
CmoCh06G002370	14.8983	10.0412	9.2144	21.3224	13.5864	15.1623	11.8904	9.10881	11.102	5.89037	4.64376	4.46751
CmoCh06G002590	1.12718	0.876602	0.663643	0.822569	0.832689	0.86197	0.524961	0.759121	0.600842	0.235265	0.197132	0.231374
CmoCh06G002600	1.56742	0.269727	0.470663	0.608729	1.8184	1.76853	2.8668	1.10296	1.3114	2.31875	3.84736	3.40128
CmoCh06G002650	5.04862	8.72726	9.2859	6.71843	5.19238	5.40708	1.4356	3.55738	1.42413	22.9344	17.3237	12.1637
CmoCh06G002700	7.40093	8.4671	11.3954	6.49064	7.16105	8.17196	8.23026	8.31893	6.84878	14.7864	14.2076	17.3802
CmoCh06G002760	38.5293	35.519	24.807	29.8067	33.2238	26.3969	31.8995	44.364	30.8955	17.8455	19.3382	14.2745
CmoCh06G002840	0.336872	0.590802	0.390123	0.2882	0.326174	0.24413	0.622833	0.38611	0.339155	2.69664	4.09263	2.63231
CmoCh06G002910	19.9542	16.8939	16.9773	13.1973	15.277	12.9067	10.2655	6.12964	9.1384	39.8229	36.7028	32.3141
CmoCh06G003090	0.056739	0.008646	0.04911	0.009298	0.061987	0.050432	12.47	12.0547	12.9185	14.9744	12.878	13.3986
CmoCh06G003200	0.241048	0.073251	0.101933	0.010924	0.089207	0.088088	0.609292	0.70812	0.305562	1.72645	0.584595	1.06402
CmoCh06G003220	1.41469	1.0497	0.585536	0.125464	1.06002	0.059974	1.82018	0.012071	0.024104	0	0.010885	0.035232
CmoCh06G003240	2.62545	2.90419	2.9214	2.02222	2.28649	2.82687	2.13396	1.80911	1.62186	4.57489	4.19341	3.90527
CmoCh06G003290	0.717339	0.370956	0.802733	0.450308	0.442955	0.333173	0.845601	0.443582	0.089461	1.71049	1.53505	1.79187
CmoCh06G003310	4.80479	6.50112	8.91641	4.08368	6.18921	6.99284	11.5655	7.69469	7.03312	17.5445	16.0949	17.8037
CmoCh06G003760	34.7695	40.5511	27.9524	36.4182	46.1643	41.265	42.3124	41.0032	36.4027	14.8692	25.4044	14.9528
CmoCh06G003930	13.7071	14.4087	13.6369	13.7316	17.4178	15.4764	20.8358	20.5754	21.6675	28.221	27.5142	31.4093
CmoCh06G004040	0.462546	0.745045	0.591694	0.129447	0.613565	0.406225	1.21185	0.454707	1.04342	2.70678	4.14378	3.39956
CmoCh06G004160	1.65444	1.87286	1.93299	1.71271	2.23824	1.37891	3.02443	2.33007	4.28894	6.22037	6.22568	4.98056
CmoCh06G004220	3.37796	4.06813	4.24638	3.43108	3.31214	3.23225	0.109655	2.67685	2.41537	4.7157	5.98271	4.39166
CmoCh06G004230	36.0487	33.3719	34.3493	32.0473	44.2747	36.563	67.0669	35.8232	49.6198	49.7112	65.0765	68.0657
CmoCh06G004310	8.74454	10.0469	11.4386	9.84798	8.78372	7.70198	3.62903	3.91235	4.51897	8.85442	4.18111	7.40601
CmoCh06G004560	5.3303	5.1607	5.70094	5.46597	5.65473	5.57261	10.5919	9.08906	9.30933	14.4186	8.20885	11.1827
CmoCh06G004580	1.37745	2.17742	2.23814	2.99735	2.41644	1.87501	1.91088	1.69052	1.21694	0.752205	0.559698	0.321716
CmoCh06G004720	20.9083	21.5826	32.7546	13.2194	25.7863	23.9303	46.9275	39.5227	36.3672	57.467	60.2671	59.6941
CmoCh06G004760	2.54135	2.36756	2.58571	2.93083	3.06526	2.05434	4.01375	2.76425	2.55768	4.79998	5.61287	6.46105
CmoCh06G004770	30.7828	35.2176	33.2606	34.078	40.9145	37.5795	55.3751	41.3794	39.3035	63.9816	72.7325	65.2569
CmoCh06G004870	19.7802	17.0555	13.4629	15.3773	16.9686	15.9756	8.86686	13.6965	12.2488	7.28444	7.25799	4.41322
CmoCh06G004920	1.47029	1.88928	1.69415	1.38549	1.86086	1.67201	1.40648	1.33596	0.956125	0.324709	0.278861	0.32277
CmoCh06G005110	3.5649	6.37844	6.29807	4.17934	4.0389	3.25114	4.71249	4.60345	2.71199	9.32347	8.58383	9.13355
CmoCh06G005120	23.8066	34.016	37.2038	21.6539	22.1441	20.9758	21.5012	20.4069	20.6931	51.5414	48.2553	49.6395
CmoCh06G005190	0.424656	0.319518	0.792885	0.473434	0.309535	0.38598	0.887429	0.78375	0.49954	1.84424	1.24962	1.88934
CmoCh06G005250	18.0243	15.1987	18.9665	15.6032	12.9789	14.9222	15.8872	15.0697	15.7762	47.5307	30.4915	37.7674
CmoCh06G005260	1.66542	1.69432	0.850331	0.225854	0	0.175357	0.903565	0.195553	0.18665	6.92856	3.927	4.37259
CmoCh06G005300	4.4565	3.84198	3.202	1.94187	1.47441	2.41559	4.22028	4.01972	2.89515	11.2549	11.6769	8.63873
CmoCh06G005620	7.05333	7.37306	5.70231	5.78092	6.55734	6.89458	3.03193	6.47439	4.63907	2.56683	2.69392	1.74596
CmoCh06G005690	9.4592	9.34252	7.91206	10.182	12.7676	11.1084	13.2081	10.2263	12.0243	16.9292	16.328	17.7219
CmoCh06G005830	196.319	205.192	277.265	222.581	353.824	290.884	531.273	368.552	404.743	721.104	789.917	792.036
CmoCh06G005840	54.245	48.528	45.6948	39.6921	39.2138	40.5865	25.3599	42.9827	35.1586	16.3046	18.1709	11.2915
CmoCh06G005860	13.7146	14.2945	21.4662	17.1356	20.4829	19.2251	30.3988	19.6503	24.7544	54.2871	55.9956	53.8834
CmoCh06G005900	6.76432	9.3979	10.2411	8.97245	6.7047	8.76795	13.5047	9.02723	8.62045	19.2057	15.7896	17.5072
CmoCh06G006030	2.16216	1.04349	1.17129	1.62139	0.761885	1.00565	2.45857	1.34635	1.30119	9.09441	12.5512	6.70073
CmoCh06G006420	17.1189	16.7406	13.5526	3.65709	3.85266	3.33493	5.33796	6.03403	4.56391	15.9023	15.1876	13.1432
CmoCh06G006490	7.06089	5.53318	6.57774	6.86161	6.47482	6.01858	5.82794	5.3396	6.46332	12.7189	11.6851	11.8387
CmoCh06G006500	8.57415	10.2749	9.92461	8.81569	8.82328	8.99179	3.42572	4.95938	5.39664	3.49568	3.93654	3.12233
CmoCh06G006570	6.02554	4.26518	5.5048	6.35511	6.69111	6.70098	5.50391	6.34804	5.81527	11.9913	6.81629	8.46899
CmoCh06G006600	6.64671	7.30398	8.95328	5.72943	5.49939	4.2513	4.6312	6.15501	5.03085	13.0796	8.58657	9.87219
CmoCh06G006630	8.537	7.90548	6.74324	7.77992	8.94098	7.12507	3.45833	6.74687	6.08182	3.21	2.95109	1.93249
CmoCh06G006690	6.60841	7.57689	7.00299	6.33601	6.37431	6.39993	8.28982	6.5872	7.82561	12.3253	9.36417	14.2999
CmoCh06G006930	0.045452	0	0.06799	0.114327	0.228377	0.208717	0.932984	0.610789	0.754472	4.60946	4.6211	2.34911
CmoCh06G006980	0.081438	0	0.05912	0.021726	0.050784	0.075184	0.769796	0.136206	0.372446	4.07081	4.17949	1.75292
CmoCh06G006990	0.009897	0	0.034899	0.220364	0.308107	0.244484	0.761671	1.04732	0.150882	3.51626	2.23261	2.27488
CmoCh06G007060	65.6448	70.5502	71.6874	55.7445	65.021	65.4541	39.8713	69.1643	59.4891	23.8316	31.0235	17.037
CmoCh06G007130	1.80653	2.24447	1.9958	1.47065	1.6918	1.55017	0.917391	1.77421	1.66979	0.425784	0.929167	0.490718
CmoCh06G007250	50.023	49.6335	58.3408	47.4133	51.2602	46.79	31.5417	49.3922	50.4328	17.8115	21.5308	14.6261
CmoCh06G007380	13.5983	9.49411	6.73962	8.71304	8.08099	14.3589	13.0115	11.0094	16.191	7.32279	5.37658	1.84942
CmoCh06G007560	66.5416	77.3051	101.437	114.17	153.03	120.392	190.56	116.848	144.642	254.5	277.689	282.134
CmoCh06G007910	4.26662	4.32064	4.01225	4.64967	2.07138	3.3182	10.3733	11.3797	9.55332	16.2574	21.5727	15.5334
CmoCh06G007940	25.811	30.5432	27.6136	26.5033	25.8898	29.5372	26.8879	22.4228	18.8313	6.89681	11.1193	8.78406
CmoCh06G008000	1.29441	1.94682	1.31626	2.23965	3.04276	2.48019	0.951367	1.47119	1.68167	0.234481	0.320524	0.369182
CmoCh06G008240	2.77711	3.08441	2.57281	2.63921	2.42064	1.68332	3.78985	2.34649	1.68763	6.25365	8.13124	4.08554
CmoCh06G008250	3.19925	4.56054	2.7768	1.31874	1.08407	3.08378	1.80636	1.99162	2.21157	7.31902	6.01203	6.06708
CmoCh06G008520	1.45978	1.33319	1.21984	0.269216	0.260281	0.236827	0.572762	0.573504	0.845368	7.84035	7.31833	4.97856
CmoCh06G008580	10.8531	10.7013	10.7132	10.181	9.91305	9.89012	15.9192	10.5527	13.2729	21.7783	21.0084	21.9441
CmoCh06G008950	0.766013	1.09941	1.42939	1.16302	0.856732	2.66599	1.04168	1.37689	0.743181	4.41365	1.81037	2.91803
CmoCh06G009140	2.52621	3.33623	3.11265	2.25923	2.4548	2.8282	1.51191	0.325479	5.32002	1.37142	0.414274	1.79828
CmoCh06G009240	2.35158	3.20499	3.25698	2.37942	1.68909	2.39252	0	0	0	0	0	0
CmoCh06G009400	2.06789	1.9099	2.47435	1.90184	2.2267	1.83781	0.986191	0.869853	0.982748	2.68887	2.48524	2.10814
CmoCh06G009570	9.83422	10.2493	12.6117	3.1946	3.05443	4.56634	7.78512	4.71828	2.22714	18.2186	21.179	15.018
CmoCh06G009590	18.3974	25.4111	20.9126	7.89527	3.10871	2.56622	16.7857	14.7286	3.86277	33.5393	31.4184	31.6627
CmoCh06G009600	0.24593	0.495453	0.630959	0.317966	0.096525	0.08812	0.221672	0.348692	0	1.28024	1.3544	0.963242
CmoCh06G009830	142.904	161.62	165.263	122.409	135.362	160.264	252.318	323.191	294.596	163.519	185.425	156.735
CmoCh06G010000	7.77592	8.05985	12.8177	14.2677	12.6726	10.8677	17.2454	13.185	20.6139	23.4373	24.4061	24.8481
CmoCh06G010150	6.63027	11.8619	22.5531	3.03279	3.72342	2.98012	10.0833	4.28649	7.55127	64.3307	23.1357	40.4667
CmoCh06G010190	17.8348	23.3758	30.6224	19.4086	19.5505	17.6755	17.0199	13.0078	11.7958	34.4151	37.3209	27.5672
CmoCh06G010220	2.68111	2.81685	2.95676	2.99955	2.26583	2.14682	2.63705	2.88727	3.78727	6.13608	4.88397	4.74945
CmoCh06G010250	66.1019	82.6064	83.1603	67.019	94.4298	73.0817	110.3	78.971	85.9164	154.197	141.065	140.002
CmoCh06G010450	5.51373	5.64288	3.82069	3.31809	3.66574	3.256	3.99643	4.49461	5.59374	11.19	6.38211	8.65016
CmoCh06G010490	1.3229	2.64501	0.915605	0.486389	0.10513	0.202688	1.02486	0.415557	0.445883	3.09581	2.30483	2.99602
CmoCh06G010530	1.95044	1.08208	1.68552	2.87811	2.38193	2.60426	3.75645	3.29826	1.89653	5.11788	6.10008	3.84076
CmoCh06G010620	168.636	223.73	299.795	275.643	372.819	321.849	482.348	364.376	377.235	355.932	488.328	444.099
CmoCh06G010950	30.9929	30.9139	29.2095	33.5656	40.6788	38.0045	49.7123	40.1139	45.8463	93.3291	76.9831	75.9989
CmoCh06G011000	3.68937	4.94557	3.82264	4.02124	4.02646	3.38871	5.79253	5.07219	5.21533	9.73512	8.24301	9.79918
CmoCh06G011020	31.6132	36.5561	38.8352	20.3724	22.5569	20.2079	48.7751	40.1893	37.9075	55.3327	49.6774	65.7059
CmoCh06G011160	13.6269	8.51455	14.0943	9.18706	14.0454	11.7666	39.8822	21.1566	26.0763	18.5827	32.3552	26.3402
CmoCh06G011200	4.25989	4.94311	4.5075	1.33277	1.47658	1.39173	2.62319	1.60943	2.62138	6.51509	5.27646	6.18261
CmoCh06G011360	38.5766	44.3917	43.3689	36.7793	53.7928	47.889	71.3963	52.3957	57.377	120.331	136.5	120.075
CmoCh06G011760	9.96834	8.32453	5.70727	8.40892	10.5062	11.0456	3.82703	4.64514	4.69744	3.00206	2.66512	2.13331
CmoCh06G012050	7.10952	7.28223	4.78287	6.50555	6.16282	5.90353	3.97727	5.06785	4.15299	2.42319	3.10411	1.35052
CmoCh06G012520	9.49371	12.8001	13.7182	10.2864	9.10381	7.83101	4.18566	3.4637	3.06541	7.76977	7.6512	5.85883
CmoCh06G012650	11.521	12.1045	9.64154	8.03323	12.6668	9.95773	4.34808	9.03398	6.7207	4.15262	5.36392	2.60445
CmoCh06G012770	2.39699	2.90752	1.76849	1.77981	2.39854	2.31668	0.939977	2.43169	1.54189	1.086	1.21084	0.584386
CmoCh06G013120	5.28819	3.42143	4.40352	5.48062	5.04166	4.75462	6.13358	6.27118	6.37016	16.4835	12.0146	11.7449
CmoCh06G013190	22.0684	20.1552	14.582	17.5062	18.1688	19.6774	9.72751	17.1685	15.0297	8.75461	6.9193	4.7042
CmoCh06G013310	1.30714	1.26974	1.60301	0.809024	1.41132	1.06277	2.87119	3.74627	2.20583	2.23598	2.11997	2.58503
CmoCh06G013320	11.0676	8.20687	4.70284	7.56734	7.02657	10.6055	11.0834	9.87245	8.26431	30.9224	28.4341	21.0691
CmoCh06G013390	2.05274	2.41235	3.29749	3.13637	4.77777	3.14685	4.87175	3.35135	3.50326	6.98607	7.44135	7.22381
CmoCh06G013480	14.1022	15.4794	11.6648	12.4243	12.896	11.9241	5.53077	9.75426	9.61727	5.68404	5.98546	3.57209
CmoCh06G013530	7.24453	13.1318	13.4527	20.4427	20.202	19.2721	20.5134	16.5291	16.6729	17.1152	21.4374	22.1911
CmoCh06G013620	8.53855	9.46574	7.96665	6.62649	4.05077	5.28502	7.1584	7.76652	5.4724	14.6201	14.8382	12.5487
CmoCh06G013630	23.477	30.5644	22.0183	34.4809	56.5722	28.2488	80.2048	41.9827	55.1602	93.9344	115.055	107.271
CmoCh06G013640	22.0966	22.3276	20.378	13.2336	16.5326	15.5787	20.3248	21.288	20.5076	43.02	38.6475	45.4573
CmoCh06G013820	32.8998	16.0669	21.1538	3.99497	7.07005	8.14206	24.0037	63.2869	35.2991	151.839	81.9596	187.399
CmoCh06G013890	3.15235	3.64443	3.99495	1.87383	1.9589	4.26098	4.87597	7.01764	2.95614	24.7747	12.6081	13.0281
CmoCh06G014050	8.60337	9.09087	10.7822	7.45021	7.00444	7.686	3.98713	6.84428	5.83178	2.60456	3.38024	3.05395
CmoCh06G014200	0.951566	1.95939	2.01311	1.08399	1.15883	0.752663	1.38187	1.39454	1.00442	3.76231	4.5299	5.54711
CmoCh06G014450	119.501	129.37	164.985	144.022	195.431	159.545	249.226	177.527	181.247	236.475	286.894	303.41
CmoCh06G014690	7.53453	6.91617	6.28545	8.62241	10.1038	11.4842	9.6777	14.8037	18.1462	19.6661	9.85006	15.2633
CmoCh06G014970	43.3137	36.2894	30.7044	34.1731	35.7263	36.5938	22.908	32.4702	31.3021	15.1381	16.7941	9.88582
CmoCh06G015120	8.22368	8.82915	7.24625	6.72965	7.46129	7.26965	4.61693	5.97899	7.3881	3.51918	3.63564	2.57201
CmoCh06G015450	1.63588	2.1806	1.80243	1.83921	1.76865	1.94703	1.66633	1.11621	1.90978	5.76383	4.80298	4.09151
CmoCh06G015520	2.15002	4.21287	8.1584	3.12865	7.223	5.41194	8.67582	11.0096	13.1563	9.87926	12.6481	14.2894
CmoCh06G015540	2.84511	2.93285	4.24682	4.24013	3.88363	4.73884	5.63141	5.25609	4.55387	12.8393	14.2349	10.8287
CmoCh06G015590	21.0854	22.6197	27.8355	24.1712	27.4288	27.0234	37.6346	28.5091	34.963	37.1276	41.5915	44.7344
CmoCh06G015870	7.98718	7.87211	8.78673	7.15011	7.20547	7.48983	9.15305	8.39871	10.1042	22.816	15.7252	19.0812
CmoCh06G015940	4.3914	3.10142	4.59992	5.64239	5.09828	7.84504	9.3145	6.34243	5.12766	16.2735	17.8746	15.5349
CmoCh06G015950	1.62194	4.35348	5.03726	2.05557	3.67279	4.49037	4.12736	3.79274	3.63574	11.6115	9.68606	11.6808
CmoCh06G015960	103.492	78.2481	75.0982	93.9226	80.409	117.78	147.042	177.952	189.025	163.827	131.353	179.596
CmoCh06G016020	11.4514	9.94031	8.07139	9.18047	9.97732	9.2831	5.92204	9.39519	8.7062	3.82425	4.88425	2.94463
CmoCh06G016170	4.13881	2.8486	4.5808	3.29092	2.9873	3.79371	5.00813	3.59807	3.08207	9.59552	9.09313	6.20611
CmoCh06G016310	2.01204	2.48394	2.96232	1.09084	1.16753	1.62781	2.23935	2.91071	1.82647	9.8544	9.6817	10.7393
CmoCh06G016750	3.07105	2.00554	0.681691	0.562802	2.88828	6.12101	3.92918	1.02114	3.29684	4.87778	5.51539	4.09225
CmoCh06G016800	2.53837	1.5609	2.86065	3.06363	2.76735	3.11175	3.59234	1.70559	5.39675	4.10395	4.17694	4.17519
CmoCh06G017130	9.62555	11.4539	10.6403	7.67903	11.4815	9.04041	13.4786	8.34114	13.6486	17.9261	21.5138	21.6292
CmoCh06G017180	17.5182	22.0639	22.4181	21.2923	37.1521	26.8559	21.8819	28.41	32.1818	36.1655	41.0368	45.0632
CmoCh06G017240	2.0611	1.46625	2.69668	1.32368	2.28492	1.78923	1.92086	1.94851	1.16772	5.57678	7.57665	4.82776
CmoCh06G017360	2.03028	2.75641	2.5147	1.77726	1.47043	1.56612	2.32698	1.71907	1.46879	7.59858	6.57719	4.61811
CmoCh07G000160	28.0814	28.3559	33.4067	31.1226	34.0359	31.3762	45.9219	38.3767	40.6223	50.3855	50.1645	52.202
CmoCh07G000220	9.79924	14.0944	15.9646	13.9207	19.2601	16.2498	31.6516	16.5288	18.6172	24.069	29.9182	30.3847
CmoCh07G000300	0.763693	0.637878	1.02822	0.786968	0.775395	1.03757	3.54978	4.9895	3.1348	2.26864	1.78855	2.34428
CmoCh07G000310	34.3914	43.7679	42.35	44.7378	56.6929	44.8191	72.2712	50.4803	53.6803	67.9792	75.7886	72.7074
CmoCh07G000360	13.6051	8.09074	11.5313	11.1254	15.3506	15.7006	21.4815	17.5753	20.2407	26.2102	21.2136	27.994
CmoCh07G000610	6.24715	5.07425	4.22301	4.21952	7.73529	8.06753	10.4321	16.3429	17.9178	15.3478	7.72297	15.8818
CmoCh07G000720	137.682	191.731	336.348	356.64	461.283	447.181	662.049	419.656	483.956	387.991	638.021	546.894
CmoCh07G000730	2.87123	2.5371	1.70651	2.2081	2.63085	2.344	1.23837	2.2776	2.08394	1.18524	0.914859	0.6381
CmoCh07G001000	114.042	139.43	195.914	134.023	209.365	165.361	345.747	184.207	232.154	400.055	485.791	469.924
CmoCh07G001210	2.55092	2.72991	2.95086	2.14363	1.959	2.43866	0.334204	0.153828	0.14044	0.301213	0.148065	0.281838
CmoCh07G001220	1.8327	4.57807	4.50313	3.6581	3.3762	3.14898	0.054905	0.234137	0.010672	0.041035	0.063144	0.06202
CmoCh07G001480	22.1608	19.7428	20.2174	21.7473	14.4264	22.6245	21.386	30.087	17.7428	30.054	38.7573	39.4749
CmoCh07G001830	13.1578	9.96917	16.8088	10.5944	8.05529	10.0799	4.51558	4.06395	2.75336	3.53024	3.3562	4.55141
CmoCh07G001840	0.755186	2.32702	1.81191	0.579328	1.07082	1.3842	2.82656	1.0103	1.38787	4.69742	4.81805	4.65193
CmoCh07G001850	1.75623	1.97146	3.55755	0.346643	1.12349	0.653808	2.23034	1.71372	1.39465	5.29096	8.23415	7.68655
CmoCh07G001900	18.0511	14.9489	22.3625	11.2007	16.1088	13.4003	18.029	14.9966	17.0965	34.2432	31.3808	41.9021
CmoCh07G002030	1.04511	1.26638	1.0868	1.21619	1.64181	1.0008	4.09535	2.32932	4.29855	3.55613	2.93012	2.53158
CmoCh07G002060	0.053422	0.002276	1.29262	0.083589	1.22376	0.917766	2.04122	0.955238	1.7131	1.52347	1.6745	2.34958
CmoCh07G002190	150.601	150.694	169.482	250.786	293.998	246.269	371.699	280.289	317.01	407.243	458.074	463.464
CmoCh07G002250	6.16063	9.29001	13.8368	5.8198	3.94995	4.98139	5.73595	4.73247	4.02755	15.7246	8.31919	13.0659
CmoCh07G002300	10.8726	11.0792	11.8714	8.89884	9.1482	8.90725	17.3676	12.3485	11.4787	19.338	22.7177	18.907
CmoCh07G002310	0.594644	0.505629	1.00345	1.23693	0.679113	0.703692	1.37823	1.9522	2.03701	2.07436	1.76233	1.61883
CmoCh07G002350	227.999	193.813	192.797	201.259	161.893	177.537	99.08	159.976	143.481	80.7277	78.8265	78.3549
CmoCh07G002550	3.59447	3.73223	5.77992	1.86713	1.05906	1.6517	3.40529	2.04937	2.11819	2.91687	2.37356	0.380511
CmoCh07G002580	5.78829	9.23987	10.742	5.45605	6.15252	5.22713	4.07802	4.88648	4.62839	3.04591	3.38888	2.60887
CmoCh07G002700	23.1492	30.3319	32.7882	21.1283	24.0217	24.8457	34.1341	27.0939	29.7066	51.4859	43.8724	57.2564
CmoCh07G002850	2.33496	2.06107	1.47692	0.921871	0.462169	0.445246	2.41409	3.22188	1.12934	9.23615	10.484	8.42029
CmoCh07G002860	0.586482	0.860681	0.776943	0.748907	0.124761	0.34339	0.986819	0.910983	0.491215	3.62478	2.52715	2.6288
CmoCh07G002960	2.87163	1.96144	2.60854	2.97665	3.77944	3.88138	8.73314	10.711	10.5666	10.3818	6.38137	8.24472
CmoCh07G003180	7.45817	5.24698	6.14187	4.55005	4.62898	6.02848	11.5241	5.82578	8.87863	12.696	14.275	12.8928
CmoCh07G003240	31.0669	34.1073	25.7585	30.4236	36.6078	35.464	40.4142	36.2592	33.107	251.521	123.338	140.812
CmoCh07G003260	10.0989	8.28998	10.5675	25.8538	33.4004	20.7563	18.316	20.3685	14.3516	8.85297	4.90741	2.08871
CmoCh07G003320	4.26727	3.5223	4.8638	4.91416	2.90918	3.44491	1.00225	1.91492	0.665634	1.32397	0.571569	1.1428
CmoCh07G003370	7.03026	6.12899	5.7722	7.08818	5.67462	5.92626	25.0226	28.4031	29.5243	31.4605	23.3262	29.1206
CmoCh07G003430	3.8954	2.96335	1.95335	2.40376	2.19429	2.47433	1.12767	1.95106	1.48814	1.13175	0.95108	0.809698
CmoCh07G003480	2.74353	3.8997	4.74287	3.79606	6.76955	5.55618	5.97956	5.62096	4.57108	6.69742	11.8936	8.87321
CmoCh07G003740	1.6543	2.07346	1.8186	1.85888	1.73941	2.10615	4.29561	5.01894	4.2594	6.58733	5.15344	6.13312
CmoCh07G003800	29.0598	30.9048	31.4612	24.2882	28.0074	21.8817	14.6993	24.5911	22.4761	11.6844	12.9256	7.91973
CmoCh07G003850	10.4222	12.3438	8.90076	8.7173	5.5149	4.49685	5.13129	8.77946	4.03533	15.2085	17.3985	11.8365
CmoCh07G004120	32.1083	29.057	26.6849	25.2357	26.8852	27.0519	15.1167	25.2927	21.4937	11.2037	13.0004	6.56529
CmoCh07G004220	14.1316	17.9486	19.2951	10.6433	11.6131	9.9323	13.169	11.6084	11.4522	46.2315	42.0029	27.8266
CmoCh07G004320	0.391482	0.203872	0.565296	0.139376	0.56287	0.263618	3.24072	4.70076	3.72377	3.8389	3.43857	6.4873
CmoCh07G004340	19.6744	18.282	14.0654	17.6561	19.1653	21.5062	12.2367	14.9553	12.2122	6.98495	7.8817	4.33186
CmoCh07G004390	6.68596	6.89749	6.49416	6.81327	5.80117	7.07435	5.00929	7.78746	5.53579	3.09852	3.31086	2.15458
CmoCh07G004420	2.312	1.80905	2.77501	2.80703	0.829018	2.38318	0.688107	0.871358	0.172098	1.07747	0.602217	0.441896
CmoCh07G004430	1.55089	0.81644	1.02968	1.38421	1.34507	1.44219	1.98289	2.44178	2.01618	2.96696	2.85515	2.71766
CmoCh07G004450	12.4588	14.6897	14.0445	11.0725	15.3494	12.5509	6.66832	12.4333	11.757	4.73689	5.74655	3.35625
CmoCh07G004520	7.34191	5.8362	8.12505	6.62758	6.53688	5.37898	5.60295	5.51069	4.06914	1.36688	2.43302	2.0118
CmoCh07G004640	1.50814	1.4546	1.15511	1.04126	0.60468	0.950328	0.206942	0.130546	0.26416	0.194198	0.20263	0.212277
CmoCh07G004670	1.32294	1.108	1.45425	0.786548	0.343193	0.496764	0	0.027058	0.029986	0	0.262764	0.058874
CmoCh07G004690	11.1931	8.48894	7.40277	9.54348	9.25615	8.9147	3.22431	3.63659	3.13961	4.21294	3.7123	2.79675
CmoCh07G004780	8.66315	8.0214	10.556	8.33196	7.55523	8.49907	6.38942	7.27163	8.22324	33.3787	42.9429	17.7948
CmoCh07G004910	4.61692	4.76136	8.43571	6.15741	6.18533	5.37417	5.4483	7.34419	6.82566	10.098	7.09915	11.1175
CmoCh07G005100	22.3029	26.978	20.3832	18.3655	19.9613	20.754	11.1392	16.8301	15.3772	7.77558	11.6267	6.49311
CmoCh07G005220	2.52712	2.09401	1.40985	1.404	1.97436	1.22716	1.49943	1.94495	0.825201	15.1611	14.3405	13.9814
CmoCh07G005230	12.9144	16.111	21.8361	19.3463	27.5547	23.8171	38.4023	26.5385	32.1638	42.6299	51.6828	47.9131
CmoCh07G005430	0.21379	0.272974	0.253534	0.258028	0.136375	0.260181	0.446229	0.587929	0.210886	1.72596	0.975257	1.1353
CmoCh07G005520	21.8091	30.7085	40.8094	35.9193	51.098	38.4638	72.6599	42.4813	50.7348	103.599	119.783	120.522
CmoCh07G005700	1.45604	0.745613	0.807627	2.57061	3.8561	2.60376	3.09549	1.64736	2.70857	0.626707	1.01092	0.388301
CmoCh07G005720	6.00219	8.96051	8.4124	3.60708	4.13243	3.64283	6.63213	5.5131	4.6347	19.8461	14.2812	18.3964
CmoCh07G005810	8.5732	10.1321	8.15533	5.78035	5.95645	5.19636	10.5608	9.95744	5.66697	13.6307	17.5738	14.5507
CmoCh07G005910	176.509	191.248	222.102	217.589	333.071	258.525	422.473	252.322	320.258	518.007	539.09	543.403
CmoCh07G005960	4.74353	6.35353	4.99853	2.21845	1.61314	1.82426	2.39382	2.81574	2.25657	4.0514	3.82075	3.91108
CmoCh07G006100	7.9768	7.69911	8.51745	8.32204	8.64737	6.86029	12.491	6.72366	9.56444	12.6546	16.9434	15.1669
CmoCh07G006180	43.985	47.8887	51.8571	56.9042	68.8747	63.0078	87.3788	66.2287	70.8239	107.113	124.059	108.888
CmoCh07G006330	2.30671	3.0194	3.57942	2.44596	2.47522	2.50421	2.96516	1.91833	2.28042	4.94268	4.08741	4.75492
CmoCh07G006370	14.4091	15.6066	16.557	18.1843	14.6488	16.6259	11.2882	14.4614	11.5638	7.62732	5.30302	5.86516
CmoCh07G006580	224.191	242.963	208.7	195.683	221.511	267.237	177.217	269.42	181.949	83.1061	130.133	69.651
CmoCh07G006620	10.5244	10.185	6.08512	8.00987	8.50408	8.44809	4.96499	7.9971	6.71209	3.44363	3.9307	2.7224
CmoCh07G006700	6.63555	7.96499	4.49384	4.16995	3.62195	3.75246	4.33348	4.11687	3.12625	2.8082	3.11512	1.52417
CmoCh07G006760	0.819257	0.887395	0.993699	0.774707	0.700261	0.810128	0.305377	1.0378	0.987572	0.014892	0.283607	0.243482
CmoCh07G006870	4.84862	3.6129	4.17905	4.9152	5.12182	6.48794	9.4467	12.7448	17.678	11.9903	5.26871	6.42665
CmoCh07G007150	13.538	11.3171	11.7273	17.837	22.732	15.6662	19.448	22.0885	18.8248	7.12549	9.46682	3.43227
CmoCh07G007160	2.25897	2.07288	1.94351	2.31828	1.2663	3.09853	3.19193	3.91371	3.09225	6.88858	3.20196	5.60041
CmoCh07G007380	11.7128	9.50202	13.9857	13.3384	10.2958	11.2989	5.76469	11.5303	7.29459	5.43265	5.20028	3.94402
CmoCh07G007420	0	0	0.572072	1.1943	1.4572	0	3.58482	1.64239	0.837591	3.98514	2.2869	2.88483
CmoCh07G007580	201.26	340.904	73.8198	442.481	593.327	505.638	983.918	11.6871	583.408	66.3846	21.1594	53.798
CmoCh07G007590	129.347	0	551.034	0	346.923	0	0	836.615	0	977.439	1444.66	1242.44
CmoCh07G007690	2.39831	2.97711	1.89678	2.44306	2.02558	2.37397	3.78978	2.4381	2.95503	6.50817	6.06607	5.30095
CmoCh07G007760	1.69227	2.4908	2.957	1.3801	1.93329	1.27147	1.99009	2.03714	1.31039	6.26004	4.75651	6.38909
CmoCh07G007810	40.0823	35.2531	30.5782	27.8986	18.2425	18.0313	21.9049	25.2664	16.6319	11.6557	14.4023	12.2504
CmoCh07G008020	0.616322	0.596821	0.476743	0.402352	0.415229	0.278317	0.078511	0.081368	0.007252	0.209885	0.072664	0.021041
CmoCh07G008290	22.2169	24.8211	26.4312	12.9984	15.8238	13.572	20.6891	18.5116	16.1599	44.2511	36.7958	37.3597
CmoCh07G008310	274.602	384.898	470.058	463.141	715.09	554.095	1174.8	685.763	799.936	757.668	1093.66	1121.06
CmoCh07G008410	7.35255	6.12611	6.37141	5.46731	6.48637	6.64325	5.55252	6.85534	6.01713	2.62869	3.3735	2.2575
CmoCh07G008570	23.9644	15.147	13.2478	23.1433	17.576	26.702	36.4914	33.1528	34.8466	86.9954	76.2202	88.695
CmoCh07G008610	5.44116	6.02294	4.10791	5.4429	4.65876	4.70201	1.77113	3.74892	2.75679	0.555449	1.21576	1.65876
CmoCh07G008780	10.1856	13.0739	14.7421	12.8594	22.9159	18.8801	29.7862	17.7279	24.7809	44.5635	44.6198	43.9981
CmoCh07G009200	2.57192	2.58503	2.29143	3.61224	2.51714	3.30001	0.421221	0.607848	0.695838	0.281157	0.345639	0.255911
CmoCh07G009210	1502.16	1625.86	2278.37	1599.19	1490.37	1771.59	1017.37	1323.72	1205.26	640.442	772.575	777.307
CmoCh07G009220	10.3594	10.1817	8.98293	9.34099	5.84166	6.56237	2.95601	1.60457	1.65705	2.19815	1.66131	1.66355
CmoCh07G009260	4.95108	5.73135	3.72993	3.92528	4.04319	4.04346	1.88164	3.32777	2.85993	1.588	1.96238	1.18772
CmoCh07G009300	5.29396	7.30085	7.101	3.22953	2.18254	4.50778	4.79568	3.63833	2.46238	26.7574	17.326	22.2681
CmoCh07G009410	4.02976	3.71605	3.33215	2.12139	1.94998	2.85738	4.27957	2.53727	1.46737	7.97001	5.09832	5.64287
CmoCh07G009540	0.045604	0.108264	0.100049	0.076648	0.014567	0.01001	0.687933	0.732186	0.723391	0.899582	1.19652	1.19619
CmoCh07G009550	2.69948	1.78107	1.63811	1.46368	1.37062	1.52544	2.8133	1.60366	1.4186	3.60435	2.60455	4.47648
CmoCh07G009560	0.255793	0.260365	0.098457	0.181625	0.124759	0.232366	1.46369	1.2555	1.28904	1.74778	1.53973	2.03737
CmoCh07G009730	821.451	814.633	921.721	605.073	682.688	740.45	483.367	614.963	547.058	330.429	336.779	377.732
CmoCh07G009900	6.9953	6.70979	7.27093	7.24556	10.8962	9.74447	13.9645	9.40698	11.8985	18.5159	20.0126	21.0639
CmoCh07G009950	5.87717	7.40067	6.40034	5.31381	10.7228	5.76448	2.9189	6.54296	6.96519	2.65986	4.0453	1.82488
CmoCh07G010000	3.28559	3.1723	2.36794	2.67998	2.45952	2.74693	3.7746	2.42799	3.13291	6.37404	6.03801	6.57528
CmoCh07G010070	5.03335	4.3318	3.83283	4.30593	2.60742	3.6478	1.67328	2.0178	1.66897	1.31292	1.17822	1.81467
CmoCh07G010180	30.3225	25.2354	25.4993	24.3997	25.1357	22.6225	10.0529	10.4939	10.1142	13.9389	13.3385	11.7328
CmoCh07G010430	17.0418	16.9076	18.8093	16.6541	16.752	14.8409	6.54284	6.75702	6.6312	5.71058	5.27209	4.92372
CmoCh07G010440	0.000202	0	0.006209	0	0	0	15.4653	12.2189	12.0234	21.5896	23.5521	25.6455
CmoCh07G010510	0.507436	0.587299	0.625663	0.36011	0.423889	0.782087	0.779661	1.91189	1.71558	1.95914	1.29196	1.7057
CmoCh07G010650	0.256341	0.985746	0.742216	0.820195	0.429553	0.483326	0.227253	0.699483	0.303408	3.09082	1.87536	1.37431
CmoCh07G010810	78.0949	83.4927	103.172	95.3125	141.753	110.302	174.542	106.826	122.555	232.104	234.349	236.087
CmoCh07G010820	26.3012	25.3697	32.1367	30.0046	39.6039	34.3701	61.4341	50.3581	55.2166	57.8122	75.9677	63.1501
CmoCh07G010930	432.178	559.869	855.534	715.687	1142.05	923.239	1751.8	1083.6	1218.18	1715	2192.77	2205.07
CmoCh07G010990	29.7441	30.9527	33.7434	33.5567	31.8747	31.9147	17.332	13.6954	11.1491	11.7663	10.8814	10.7672
CmoCh07G011200	0.856435	2.11072	3.05664	1.63987	3.56736	4.02326	13.255	8.71058	8.95192	13.2314	16.6802	15.4462
CmoCh07G011210	0.417582	0.816857	0.969178	1.07839	1.05475	0.842605	2.65827	0.929292	1.55101	1.72873	2.16579	2.11164
CmoCh07G011300	0.061735	0.313963	0.347203	0.146514	0.430639	0.369397	1.15517	0.609429	0.611787	3.14246	3.00037	3.34959
CmoCh07G011340	1.24062	0.383189	1.09781	0.275566	0	0.173985	8.54185	6.48416	0	14.9797	23.9329	13.0461
CmoCh07G011380	6.55814	7.4504	7.48115	7.2029	7.76273	7.13399	2.12356	3.49479	3.37443	2.85047	1.80373	2.06033
CmoCh07G011390	0.285766	0.920345	0.798638	1.18706	0.66375	0.47513	2.89568	0.459999	1.97811	1.40876	1.83879	2.31521
CmoCh07G011490	39.9988	32.8017	34.5057	29.5935	31.2156	26.0806	9.66728	16.8618	15.5606	6.67626	9.00851	6.25798
CmoCh07G011510	0.857598	1.21335	1.07777	0.979969	0.772606	1.01539	0.137905	0.160022	0.351602	0.180384	0.135702	0.14827
CmoCh07G011620	27.5847	34.1459	35.893	32.1628	46.8719	36.7913	14.3781	10.0975	13.3788	8.47172	9.45253	8.87397
CmoCh07G011760	251.487	280.945	301.073	402.124	503.364	455.96	657.075	445.221	479.672	406.381	572.758	478.267
CmoCh07G011820	33.939	25.0692	21.2811	21.2629	20.2801	19.9721	12.4649	20.4656	16.0945	11.3015	12.7014	8.04226
CmoCh07G011840	0.832047	0.645926	1.00606	0.613593	0.753978	0.944719	1.33135	0.92258	1.23701	2.05545	1.94016	2.53594
CmoCh07G011860	29.3523	26.3945	30.8877	34.8481	31.2057	33.0582	32.555	35.2418	35.6715	52.4042	42.5035	52.635
CmoCh07G011910	23.9706	20.2274	21.7578	15.0821	20.4842	21.0248	8.12242	8.32571	8.64413	18.4019	19.3973	19.0931
CmoCh07G011920	7.6288	5.17089	4.3171	7.16139	7.35042	5.59805	1.24103	1.6621	2.18944	4.08812	4.17591	1.62602
CmoCh07G012020	8.35687	6.30672	10.7486	8.48987	7.79189	9.28612	1.463	2.96807	1.56454	2.3469	2.21848	2.06619
CmoCh07G012130	4.19345	4.01567	5.40525	1.73032	2.49055	3.29809	2.9909	1.77551	1.84401	9.30742	8.41884	7.36324
CmoCh07G012170	9.20718	11.2018	10.7818	10.2658	10.9007	11.4598	18.2529	10.3736	13.3627	18.0795	19.0132	19.2918
CmoCh07G012200	40.5479	38.4262	30.7798	30.9672	34.424	35.14	13.0874	24.0807	18.5852	9.93594	11.2839	6.71494
CmoCh07G012380	3.61155	5.35028	4.20386	4.38765	3.26324	4.24195	1.07825	1.52837	1.11965	2.23909	1.38393	2.08819
CmoCh07G012490	3.39233	2.39054	4.15867	2.28449	3.06567	3.17897	4.14261	3.00539	3.82952	4.66568	6.06913	6.61876
CmoCh07G012520	12.235	14.2475	13.3515	10.3384	12.5183	11.3014	14.8963	12.7982	16.252	24.7756	25.051	26.321
CmoCh07G012580	0.729023	1.29944	0.736417	0.36284	0.513455	0.253836	0.240742	0.385743	0.271895	1.14733	1.11244	1.06658
CmoCh07G012700	6.83797	4.52074	4.27391	3.85463	7.42464	5.85621	8.1594	7.06776	6.78902	11.9879	9.22574	10.7775
CmoCh07G012710	0.851856	0.568769	0.668214	0.692994	0.659883	0.817546	1.37493	0.978558	0.786844	1.04641	1.90363	2.11033
CmoCh07G012800	1.35928	1.66965	1.1395	1.48835	1.03816	1.51975	0.62416	0.65704	0.763417	0.460319	0.250014	0.313525
CmoCh07G013050	206.057	234.187	193.345	243.937	324.555	310.51	260.009	342.396	276.935	103.321	173.802	83.6092
CmoCh07G013390	12.8963	11.1981	16.8964	9.95775	14.2064	12.4084	22.7201	18.0133	19.1027	100.671	73.113	84.3506
CmoCh07G013750	0.092185	0.202997	0.948696	0.138144	0.046863	0.053364	0.084482	0.066239	0.051904	0.864288	1.1655	1.21136
CmoCh07G014050	31.8165	23.3161	17.0956	27.1838	23.7975	24.2134	14.4783	19.235	14.7994	11.6975	7.35436	6.52243
CmoCh07G014100	4.51297	4.7157	4.5932	2.53877	2.24378	1.74998	1.20791	1.6089	2.49071	5.37561	3.81566	4.34171
CmoCh07G014220	18.7479	15.5012	14.3293	17.6225	21.9245	19.2693	31.7207	22.3628	25.1807	31.7156	34.936	31.1598
CmoCh08G000300	1.96178	1.84567	2.45222	1.28819	2.17095	1.72008	1.97556	1.19885	0.825389	4.31382	3.7073	3.74896
CmoCh08G000440	36.4659	35.2534	51.6626	33.1981	47.0728	11.6216	78.8118	58.1818	60.8475	112.258	120.356	123.241
CmoCh08G000770	8.74212	8.17197	7.57301	5.82366	6.94095	6.24158	3.58557	7.82122	4.93593	2.54854	3.30204	2.9511
CmoCh08G000810	2.17874	2.2294	2.62457	2.19925	2.30546	2.79465	0.719921	1.76431	1.21635	0.678135	0.83369	0.864534
CmoCh08G000900	255.052	273.746	215.797	184.031	216.374	224.229	124.513	226.996	175.142	83.8505	112.271	64.4589
CmoCh08G000980	3.585	4.56356	3.77385	1.554	2.52105	0.488533	0.485849	0.932341	0.813902	1.32025	0.11188	1.20281
CmoCh08G001130	48.7245	47.8567	32.8451	24.9149	22.2351	26.0293	78.3827	81.1471	85.91	58.811	53.316	83.8571
CmoCh08G001510	6.4409	6.22069	4.20884	4.96321	6.11448	5.83802	3.87382	6.15987	5.1496	2.49	2.64589	2.0317
CmoCh08G001670	5.05567	5.98019	8.08102	3.32383	3.02181	4.39918	3.03547	2.355	3.53322	5.3177	6.50477	7.09461
CmoCh08G001760	6.91314	4.13587	3.85162	107.049	124.089	115.119	136.746	119.924	123.22	3.92521	2.6399	2.54483
CmoCh08G001770	0.628036	0.60324	0.621905	0.252683	0.303306	0.387484	1.22889	1.30303	1.33646	1.91428	1.68939	1.99388
CmoCh08G001810	1.57952	2.23761	2.39844	1.76962	1.66458	1.93484	3.16042	3.40402	4.26185	4.92416	6.61961	6.44026
CmoCh08G001890	1.97512	2.31926	2.3065	2.12759	2.11368	1.44508	0.443068	1.97434	1.81776	0.572223	0.660653	0.448788
CmoCh08G002000	0.578902	0.847207	0.717122	0.778068	0.542465	0.741512	6.71133	4.23226	2.65854	8.70999	6.54494	5.9974
CmoCh08G002080	76.7649	95.6191	107.989	120.932	162.952	169.558	221.229	170.483	169.532	144.796	208.689	185.963
CmoCh08G002250	19.3273	22.4163	18.6941	18.6097	17.6428	18.0137	44.5209	44.2112	39.5554	33.518	38.4987	33.3081
CmoCh08G002280	9.13414	12.7935	15.2199	16.5695	18.7478	14.8454	14.7279	11.2059	14.0684	23.0532	21.3193	21.957
CmoCh08G002360	9.89441	12.5622	12.3753	9.79877	9.92849	9.00179	16.7537	17.5297	13.714	22.776	21.4829	24.1103
CmoCh08G003070	62.6582	100.149	157.886	181.946	267.766	227.502	452.509	289.839	306.956	318.362	454.644	422.876
CmoCh08G003110	11.3984	15.5283	8.71406	9.23242	8.20483	7.16763	4.80401	5.0155	6.15094	4.92321	4.22684	4.09639
CmoCh08G003130	0.168974	0.609541	0.020928	0.073887	0.244993	0.161188	0.050464	0.307214	0.102306	0.640588	1.01476	0.922088
CmoCh08G003240	2.11731	2.71429	2.77188	2.76848	3.22292	2.51096	4.4694	2.90678	2.67456	7.02121	7.9189	8.75894
CmoCh08G003610	9.17136	7.77858	8.3607	5.91181	6.94405	7.9481	8.96166	8.64458	9.69644	16.1955	12.1971	16.2959
CmoCh08G003710	47.2917	56.1459	58.5662	43.4335	51.3526	49.1712	36.2607	70.738	53.344	21.9811	26.6338	18.0079
CmoCh08G004050	84.697	75.2218	59.767	81.9586	72.9256	129.523	59.8342	94.6668	146.471	47.3556	14.9782	16.1808
CmoCh08G004170	6.65023	12.6202	11.1006	6.07038	8.80568	8.38175	19.5756	10.4733	14.3192	32.2242	27.2189	41.6038
CmoCh08G004230	9.65956	13.722	11.0288	5.25582	6.83391	5.83549	13.8856	7.08021	4.3988	54.6933	49.6457	26.3543
CmoCh08G004300	7.43302	7.67259	7.98079	8.03098	7.50857	7.27222	3.92942	6.43944	4.8075	3.51523	3.46518	2.59412
CmoCh08G004320	0.344348	0.582484	0.641651	0.878609	0.926184	0.771842	1.30265	0.902592	0.979437	2.10846	1.87945	2.45795
CmoCh08G004400	0	0.180882	0.470207	0.280787	0.031755	0	0.357132	0	0.610514	8.45084	10.3266	8.30525
CmoCh08G004540	2.36699	2.24343	2.52018	1.09865	0.525563	2.26696	2.31456	1.3031	2.85631	8.34846	6.37943	6.38268
CmoCh08G004680	5.49144	4.93014	3.49733	2.17346	1.90062	1.84074	2.05765	2.52879	1.56083	6.09969	5.07938	3.88907
CmoCh08G004690	0.366495	0.301108	0.243836	0.63187	0.407031	0.387097	0.207828	0.030342	0.182779	39.1529	95.8274	10.2312
CmoCh08G004740	0.461209	0.195786	0.313793	0.498546	0.476874	0.653856	1.53816	0.737319	1.16558	3.2476	1.21273	1.94401
CmoCh08G004840	17.2953	18.3191	17.3424	17.3032	20.5751	17.4639	24.7946	22.9989	21.8711	29.0809	30.7537	32.4492
CmoCh08G004950	186.286	210.448	189.326	145.553	163.764	195.601	127.183	178.705	136.031	67.6923	99.0984	64.8187
CmoCh08G004970	0.944158	0.711788	0.838482	1.11061	0.855297	0.731855	0.215731	0.290805	0.546081	2.66034	1.12635	1.55477
CmoCh08G005060	23.056	27.9618	26.4146	13.219	13.1204	20.0677	27.7947	37.0061	49.0937	29.1067	31.5529	30.606
CmoCh08G005160	3.99368	2.24568	2.72589	2.55785	2.89149	3.19213	5.11187	6.43303	5.36005	2.78401	4.70865	3.74238
CmoCh08G005190	0.539037	0.389567	0.442457	0.432952	0.526221	0.284541	0.106467	0.137982	0.257474	0.184502	0.030922	0.106181
CmoCh08G005250	6.60235	5.95763	6.26776	0.920289	1.35149	0.854863	4.3791	5.60024	8.0816	1.65004	1.41384	2.29228
CmoCh08G005260	37.3424	49.7815	68.5552	54.9447	82.2819	65.4092	111.785	74.62	79.4103	88.3554	111.715	96.4182
CmoCh08G005370	41.0289	44.476	34.3503	34.0365	40.4465	40.7232	22.477	48.7505	38.8423	16.2176	21.8316	11.4498
CmoCh08G005380	441.682	474.969	388.232	350.586	391.311	394.893	222.356	395.492	318.77	148.934	196.709	108.018
CmoCh08G005560	16.083	14.9429	16.8452	14.1809	15.6337	15.5587	21.7524	19.5062	21.3691	24.5857	26.4125	31.7806
CmoCh08G005590	0.825572	1.00965	1.53609	1.03253	0.860408	0.928543	1.20653	1.38582	1.81553	2.31465	1.97101	3.35458
CmoCh08G005670	9.12064	9.63441	12.3294	12.5522	22.2151	19.6218	23.8255	20.2256	16.2361	23.4369	41.738	31.2523
CmoCh08G005730	9.22084	8.95842	8.99749	10.3196	10.0329	9.73599	5.8999	11.4689	9.57687	4.19551	4.06328	1.92055
CmoCh08G006020	10.799	12.1369	11.1565	9.83475	10.174	9.4985	15.378	14.5033	18.7634	22.0324	18.3205	20.2151
CmoCh08G006030	8.49117	8.90744	11.9513	8.52414	8.09083	9.68491	3.05819	2.25463	2.41053	4.2568	4.37639	2.27114
CmoCh08G006050	43.6349	37.7558	35.5228	41.6574	38.7751	41.8361	44.6914	40.5737	34.1208	85.9474	78.0575	61.7348
CmoCh08G006110	11.0583	9.54722	10.4968	10.7698	10.6507	9.43396	5.59152	7.32919	9.28014	4.00619	4.57446	4.23041
CmoCh08G006150	23.6642	28.6901	33.7208	28.6277	41.6954	31.6985	79.4438	43.7692	57.53	100.889	111.107	122.626
CmoCh08G006380	16.4256	16.1523	12.3735	11.8583	12.686	12.544	7.36159	10.8056	10.0338	5.15824	3.69682	3.49851
CmoCh08G006650	14.4391	13.7939	15.1638	11.6985	17.9197	14.435	18.5231	17.1188	18.4558	30.3673	23.0052	31.8511
CmoCh08G006740	38.0752	49.1572	69.6861	73.1921	93.3735	62.3382	162.768	110.763	113.936	106.895	165.747	121.893
CmoCh08G006810	32.4131	42.1643	56.4627	38.0723	56.5749	43.3657	56.667	37.5529	46.7992	68.5924	82.435	95.2102
CmoCh08G006830	56.6789	122.383	123.253	76.0345	47.3234	122.674	72.8784	91.0987	93.6005	31.1457	35.9173	19.452
CmoCh08G006870	0	0	0	0	0	0	0	0	0	3.07468	3.60962	2.01401
CmoCh08G006930	1.99102	1.37547	1.65393	2.21414	4.3002	4.29176	11.945	3.33144	7.74948	15.5204	18.2761	20.5681
CmoCh08G006980	3.2176	3.46365	4.7329	3.58894	2.63468	4.60398	2.20959	1.99554	1.18617	4.4587	4.18289	4.37556
CmoCh08G007150	1.87375	1.91593	2.2072	1.7429	1.67425	1.63439	1.57537	1.85872	2.14103	2.91494	2.98359	3.01663
CmoCh08G007310	3.82644	3.90913	3.56285	5.52333	3.0341	3.39092	0.89482	1.13239	1.19525	1.33952	0.807181	1.04937
CmoCh08G007640	8.21042	12.1552	15.0259	14.8011	21.6318	16.8742	27.3005	16.2542	22.1501	31.2144	35.8596	32.4747
CmoCh08G007660	70.9802	96.9195	221.85	29.1874	78.6628	73.8278	461.85	159.142	186.369	429.32	406.289	370.759
CmoCh08G007760	7.41787	8.62253	8.67948	6.06685	6.19241	6.98648	7.7039	9.18969	10.1263	17.9625	14.4075	15.5676
CmoCh08G008240	0.275237	0.358204	0.461243	0.211896	0.367782	0.100304	0.368378	0.478301	0.315722	1.33518	2.46211	1.26573
CmoCh08G008250	4.58827	5.39393	5.58993	5.10718	6.6581	4.02953	10.2918	8.91553	8.26566	11.2898	10.686	8.0086
CmoCh08G008260	1.01908	0.386165	0.364484	0.951384	1.41828	1.6766	1.7139	1.80269	1.26078	5.99298	4.75809	4.93488
CmoCh08G008370	4.46787	3.94761	2.63036	3.35808	3.0251	2.52235	2.26518	2.96714	2.79177	1.5392	1.45503	0.879146
CmoCh08G008450	1.70918	1.25412	1.50755	1.55161	0.81025	0.893113	0.531674	0.29932	0.335977	0.105026	0.179443	0
CmoCh08G008550	13.2788	13.6903	16.0801	11.5373	11.9043	11.1328	14.9606	11.1914	14.1861	29.4356	25.9031	23.6762
CmoCh08G008870	1.27786	1.03706	1.23326	0.731531	0.88663	0.788795	1.80865	1.4021	0.79845	15.3222	14.1592	10.2691
CmoCh08G008890	1.76042	1.78371	1.14938	1.94007	2.28973	2.76462	2.59486	3.75995	3.49603	13.4196	13.7279	8.76175
CmoCh08G009120	2.82996	4.25922	3.29362	10.8459	8.74464	8.61344	5.84261	5.82168	5.88409	5.09171	3.28566	4.37258
CmoCh08G009220	1.89624	2.30035	2.47273	1.63843	1.80735	1.69625	3.00652	2.79441	2.89583	6.46275	5.8716	7.51673
CmoCh08G009230	0.15127	0.223778	0.207378	0.683832	0.764429	0.945944	0.786637	0.24893	0.703286	0.943741	1.36347	1.12241
CmoCh08G009340	6.69467	8.63192	5.48006	5.69254	6.88279	7.11334	4.70218	4.18363	4.51928	2.06681	1.99955	2.42524
CmoCh08G009400	1.27506	2.52242	4.30491	2.29546	4.86517	3.46367	11.6109	7.43244	7.23159	12.0155	16.9022	16.2268
CmoCh08G009410	2.95135	2.72605	3.98717	2.52556	2.68799	3.11219	4.78617	4.08474	3.72992	7.54098	8.22108	5.41085
CmoCh08G009620	3.68837	2.7954	2.29816	3.93101	3.49183	4.41582	8.22214	11.6337	13.069	10.7788	7.43977	9.60741
CmoCh08G009630	1.30212	2.94146	3.08362	2.38711	2.04683	1.30361	4.89329	2.95785	4.25696	8.52272	8.64463	6.33031
CmoCh08G009710	5.3953	4.95116	6.84186	6.97175	5.35095	5.76999	8.54318	7.64219	8.8599	24.9073	19.4718	23.2458
CmoCh08G009750	5.64872	7.56036	9.60577	4.51907	11.3745	8.97212	7.81713	2.29768	3.32401	11.5679	14.7507	12.8863
CmoCh08G009810	0.215813	0.750092	0.672596	0.517793	0.596923	1.15454	0.332784	0.101208	0.275163	1.24445	1.31024	0.584383
CmoCh08G009950	0.76826	1.71999	0.980396	0.479534	1.82665	1.30619	1.68362	0.819757	0.912958	8.92291	7.60986	7.18646
CmoCh08G009960	1.1703	1.68938	1.56644	0.146104	0.21905	0.136589	1.15243	1.0506	0.19234	6.65443	8.25567	4.51318
CmoCh08G009970	1.69184	1.70177	1.29029	1.43305	1.87645	1.39738	3.06847	2.19754	2.30101	3.80478	4.03068	3.53079
CmoCh08G010040	15.2312	11.355	12.0458	12.442	12.063	13.182	14.7822	10.8291	12.1435	34.8931	26.5685	25.9731
CmoCh08G010090	16.236	21.7948	17.8604	8.70013	9.93674	14.3004	5.6153	12.3974	13.9871	2.38077	5.36179	3.8545
CmoCh08G010120	4.10468	4.87321	3.43373	1.61817	0.922066	1.56183	8.6527	3.08893	1.20595	56.1844	64.35	33.2548
CmoCh08G010340	21.6729	26.5197	36.3209	17.75	26.2413	21.663	48.2263	33.4441	31.4097	65.505	65.616	76.3257
CmoCh08G010360	18.0798	19.0829	18.243	16.0448	16.7913	17.7929	12.5869	17.902	15.592	7.58891	9.48063	5.97354
CmoCh08G010440	10.0808	9.00048	9.63912	10.0186	11.5082	10.7006	9.56876	8.84435	10.1221	23.9205	18.6265	17.7846
CmoCh08G010660	10.6755	10.8484	21.1517	15.8891	19.8813	15.5934	24.0498	21.5115	21.6416	32.7955	28.3395	33.8709
CmoCh08G010850	8.59644	9.7071	9.60225	21.0092	14.5972	10.4201	4.7986	4.47379	3.84753	4.4668	5.3829	3.11419
CmoCh08G010880	17.2388	22.2918	28.2802	21.8113	33.0141	33.7325	45.8743	41.134	47.7532	71.9644	49.6336	82.9866
CmoCh08G010940	7.47848	10.0036	9.92668	8.85278	8.72913	8.10306	9.40989	11.7988	9.63813	24.6478	14.9633	20.9247
CmoCh08G011220	9.56054	7.73161	8.6101	8.94441	8.50993	6.56486	1.24174	2.75548	3.46529	5.50492	1.32462	1.25295
CmoCh08G011310	1.60039	1.68201	1.45971	1.44883	1.70545	1.23582	1.66537	1.33531	1.35302	3.1229	3.74211	2.61139
CmoCh08G011340	0.092144	0.171605	0.242354	0.087534	0.078062	0.154519	0.649851	0.282648	0.642657	2.10744	1.42838	2.69691
CmoCh08G011620	1.02115	0.834034	1.01392	1.36554	1.42183	1.05529	0.383066	0.456564	0.365922	0.196887	0.116492	0.363906
CmoCh08G011740	0.426138	0.336604	1.38194	0.940766	0.465026	0.294291	1.6147	1.1608	0.945702	3.5547	2.46797	5.30351
CmoCh08G012150	93.0629	92.8044	111.412	84.3983	69.6862	70.3926	31.6913	37.7635	32.1237	28.9475	22.751	20.5799
CmoCh08G012160	3.36487	4.09861	4.49622	3.30215	3.55775	5.43866	3.17283	3.67966	2.97867	12.4399	7.94898	9.93109
CmoCh08G012180	11.9303	6.87493	5.74891	6.37832	6.35016	5.12899	3.09454	2.96557	3.79821	2.06543	2.77555	1.74797
CmoCh08G012350	41.7082	30.9307	25.9353	39.1035	29.1549	45.4218	49.0642	55.1678	67.707	24.1912	23.9574	30.163
CmoCh08G012530	5.04189	5.74955	4.87064	5.8415	6.08853	7.14328	5.34766	8.80432	10.2609	4.36701	2.82951	3.52334
CmoCh08G012600	0.707885	0.163702	0.208193	0.053036	0.371461	0.158666	0.084909	0.103114	0.04327	75.8286	105.047	5.62053
CmoCh09G000330	12.8792	13.0162	14.5964	11.1587	16.197	14.448	24.1472	17.3886	19.0975	36.925	35.0236	35.9452
CmoCh09G000350	0.269454	6.07654	1.71589	2.63321	2.61807	2.76933	2.06117	2.30119	1.06637	5.61325	5.63854	6.16329
CmoCh09G000370	16.3385	19.8275	41.0679	22.5693	68.3429	49.5965	194.256	82.2766	95.3671	388.532	461.995	466.353
CmoCh09G000510	0.258638	0.249863	0.683823	0.381299	0.171273	0.368496	1.8517	0.548226	0.681083	6.53886	11.4909	9.73662
CmoCh09G000550	19.6325	19.4971	21.0724	14.1007	28.5092	22.9908	54.2541	28.9725	35.7069	124.997	120.141	122.07
CmoCh09G000660	54.1247	53.1121	48.7063	49.0222	76.9644	55.6526	85.8141	75.9158	72.9261	121.799	119.466	118.342
CmoCh09G000780	1.97466	2.01699	1.55553	1.20166	1.94843	1.60149	2.92666	2.50204	4.14797	3.95703	3.57777	6.28688
CmoCh09G000810	776.267	970.366	1606.88	1522.36	2358.12	2166.83	3323.92	2734.07	2724.93	2660.37	3540.19	3211.86
CmoCh09G000850	4.73158	4.96917	4.19834	4.42857	3.80937	2.7961	3.33547	3.62268	3.68713	10.0419	10.1853	6.29711
CmoCh09G001080	41.8276	46.0645	54.576	42.165	62.8457	55.0703	81.6672	57.8441	66.2373	70.0745	95.1079	91.6128
CmoCh09G001440	0.17044	0.516638	0.455148	0.899553	1.9071	1.44631	1.9457	0.425085	0.803513	1.04136	2.23798	3.08188
CmoCh09G001570	8.12514	8.75197	7.21605	6.288	5.41676	5.19562	6.48423	5.00795	5.48838	10.6807	10.8197	11.8786
CmoCh09G001620	8.4707	7.40792	5.47683	7.05863	7.40812	6.62059	4.38271	5.67328	5.04484	2.74386	3.05701	2.1437
CmoCh09G001670	0.636428	0.422754	0.022839	0.371596	0.053864	0.002777	0.902646	0.005732	1.02361	2.52103	1.2853	0.98326
CmoCh09G001720	2.43751	2.07309	1.63251	1.43936	0.748965	1.89234	2.1214	2.48627	2.41295	3.79968	4.36968	4.32378
CmoCh09G001790	1.84472	1.83703	1.8177	1.96411	1.7998	1.90634	3.68356	3.35239	3.72366	3.69342	2.79389	4.59306
CmoCh09G001810	2.62104	1.3481	0.808324	2.09083	2.78139	4.41585	3.53077	6.19191	6.188	3.7168	3.05524	3.55084
CmoCh09G001840	0	0.026738	0.077592	0.787097	1.36024	1.11723	2.42734	0.65488	1.73738	3.81035	5.43452	4.37282
CmoCh09G001850	0.415604	0.31883	0.403031	0.862615	1.62542	1.30468	2.87423	1.363	1.75416	4.28041	6.57264	5.77176
CmoCh09G001890	2.17833	1.69631	2.68427	2.91072	2.65779	2.96199	3.59695	3.89059	3.92544	4.26534	3.58184	4.26265
CmoCh09G002050	26.5875	28.3342	23.8462	20.8727	31.0842	26.7077	33.7257	31.5966	27.6516	34.0978	39.039	42.765
CmoCh09G002120	7.65318	11.4821	11.6914	6.5884	8.23088	5.82529	10.0486	5.81683	6.75799	17.2708	16.6917	15.5667
CmoCh09G002180	24.1751	20.5364	16.1419	20.7299	20.7889	19.4409	11.9937	18.6756	16.9245	9.27809	10.1273	6.14014
CmoCh09G002490	26.5039	25.877	26.9517	20.7022	24.2341	25.0315	28.9257	34.6787	32.366	51.4705	64.0678	49.6134
CmoCh09G002540	16.0853	18.3115	15.6116	11.972	11.784	14.3335	9.97432	12.4215	11.0935	5.42032	5.87533	4.26596
CmoCh09G002720	1.34089	1.28379	1.43696	2.73722	3.53223	1.15919	1.51577	0.90984	1.07812	3.14622	4.13552	2.07165
CmoCh09G002760	4.16974	5.9331	5.01556	2.9269	2.81207	3.26144	3	2.61842	3.69689	13.0484	6.1803	10.3627
CmoCh09G002910	6.60326	7.79215	8.83119	6.69555	9.73517	10.35	16.8352	11.2569	11.968	14.6299	19.8084	21.5058
CmoCh09G003420	4.64829	7.277	7.01952	4.69811	5.16086	4.25414	2.30702	4.98363	2.91096	3.32204	2.68079	2.37846
CmoCh09G003430	13.1404	14.4089	10.827	12.0177	12.1204	12.8861	7.1168	10.9453	8.97045	6.05	6.4131	3.44798
CmoCh09G003440	34.9617	35.5213	43.4704	36.7488	30.5803	29.1006	12.3253	22.5481	21.6187	12.613	10.2088	8.26369
CmoCh09G003670	1.32383	1.32861	1.64765	0.310578	0.077927	0.842149	0.687271	0.285959	0.805553	1.19555	1.13338	1.73238
CmoCh09G003790	7.85249	5.37865	5.32705	5.80259	5.81858	6.00208	3.54555	5.16157	5.15446	2.59572	3.45457	1.89646
CmoCh09G003930	127.973	95.2224	103.261	128.035	145.631	165.514	170.753	198.755	214.551	281.237	182.397	227.864
CmoCh09G003960	14.5484	21.0434	20.3051	13.7203	17.9795	15.9884	9.21134	18.4219	13.6436	5.97815	7.61218	6.27991
CmoCh09G003970	1.75216	1.70029	1.88828	0.430259	0.34848	0.182905	0.42372	0.372801	0.472368	2.67825	2.52784	1.61048
CmoCh09G004230	6.69031	4.94465	4.2328	5.85505	4.89946	7.69289	5.88255	6.4637	5.6924	3.35821	2.19929	3.17938
CmoCh09G004310	43.1582	58.4566	51.7788	36.896	45.6374	49.8945	37.3014	54.3678	43.7953	18.8458	25.6688	15.4681
CmoCh09G004340	24.3501	45.6456	41.6333	14.5721	17.4872	16.0454	22.404	29.5133	22.9221	71.3548	63.8989	69.2563
CmoCh09G004900	1.53277	1.23412	1.43625	1.72543	2.22169	2.06598	2.41157	1.39525	2.75139	3.07615	2.8727	2.66347
CmoCh09G004950	3.84824	4.45649	4.86637	4.51088	3.51858	4.4349	1.09175	0.349297	0.467556	0.796341	1.4441	1.65449
CmoCh09G005000	13.6087	13.5908	15.65	8.35421	9.06322	10.115	13.8791	10.578	9.40456	26.0645	24.2956	21.4461
CmoCh09G005020	3.56789	2.96069	2.26315	1.97321	1.40055	2.38684	1.44462	1.95487	2.4375	0.690385	1.00665	0.487549
CmoCh09G005110	19.558	21.0652	16.7581	19.2152	21.8185	21.0288	13.2951	19.4012	20.0323	6.72152	10.9919	5.79007
CmoCh09G005200	2.91742	1.92541	2.04766	2.54684	2.10438	2.21583	2.70243	3.40176	2.98139	5.19114	5.46894	5.0056
CmoCh09G005570	42.3247	49.848	66.624	62.8463	79.9868	70.5326	109.901	64.9425	82.3575	69.9379	101.518	103.395
CmoCh09G005650	0.180702	0.132745	0.194199	0.115408	0.113038	0.190734	0.400264	0.416853	0.501722	1.73337	0.931046	1.26247
CmoCh09G005820	0.448898	0.155492	0.364848	0.969147	0.48627	0.634795	1.36798	0.664745	1.20781	2.73588	2.02993	2.00888
CmoCh09G005850	1.50945	0.029654	0	1.96775	2.89907	2.49021	2.63378	1.64747	2.07124	0.875936	0.289812	0
CmoCh09G006000	1.20355	0.587316	1.26819	1.0099	1.07207	1.00623	1.13938	1.01827	0.989708	4.01457	3.28587	2.33611
CmoCh09G006050	0.847139	0.876392	0.712889	1.3547	0.756721	0.764304	1.42219	1.40319	0.996955	2.17158	2.7172	1.95001
CmoCh09G006070	24.773	21.726	24.1273	20.7829	22.1087	22.7358	11.0421	18.5716	17.0221	10.6525	9.66396	5.5811
CmoCh09G006250	3.38044	3.78188	2.94921	2.69253	4.92904	4.39977	7.36047	6.10565	7.31383	12.735	11.2407	12.8617
CmoCh09G006290	6.52427	7.14244	6.82961	8.11038	11.2886	8.70124	12.856	7.6213	11.1073	15.5624	16.8402	14.3082
CmoCh09G006480	0.627562	0.586521	0.902454	0.773441	0.612906	0.735758	0.714859	0.955387	0.431751	0.137467	0.20426	0.154354
CmoCh09G006560	13.5875	14.5073	13.2167	9.67845	8.13117	7.98271	13.9182	10.9327	9.353	24.2169	26.3755	28.6822
CmoCh09G006590	16.1644	10.9079	11.8062	12.7482	13.2112	17.0301	32.2689	29.7574	23.3277	30.9133	47.3359	31.9139
CmoCh09G006640	13.3099	11.6267	13.7836	11.6004	18.3982	13.1677	25.4387	19.191	17.7977	29.7376	30.8571	32.9402
CmoCh09G006660	2.22955	2.9736	3.45562	3.5037	3.07382	2.75874	2.98751	2.58897	2.42524	6.99453	3.83984	4.60864
CmoCh09G006670	2.1685	2.93433	3.85314	2.94563	1.50562	2.57352	30.7147	28.8624	32.0113	21.1222	26.4853	21.7431
CmoCh09G006740	0.963836	0.533235	0.899658	0.82204	1.31666	0.750974	2.35205	1.20337	1.37096	2.54742	3.47357	3.20259
CmoCh09G006890	16.9725	19.9914	21.1731	13.5896	14.4308	14.8843	4.37567	7.03493	5.63298	3.45995	3.24691	2.80581
CmoCh09G007020	164.354	125.163	205.554	173.885	96.0946	142.7	40.4307	40.372	40.2445	68.9253	35.1117	62.8635
CmoCh09G007030	2.3478	3.12013	4.56503	2.82815	2.6483	4.0666	8.1554	6.58793	3.87595	11.5842	11.1997	8.12196
CmoCh09G007350	3.11965	2.0705	2.49311	4.41958	3.48806	3.2154	4.724	3.21082	4.8247	9.25324	6.79573	9.36556
CmoCh09G007360	7.0718	7.83496	10.3384	8.81389	12.1729	8.53718	13.4042	9.70173	11.4776	26.9821	20.055	26.2548
CmoCh09G007380	5.68413	4.8474	7.43172	8.49599	6.05724	7.41402	7.1173	6.91037	6.11943	3.84343	2.56814	2.91256
CmoCh09G007510	0.413624	0.744538	0.564829	0.291691	0.6145	0.311018	0.968903	0.346362	0.219302	2.05148	2.67872	1.59338
CmoCh09G007640	3.30023	1.59435	1.03897	0.937234	1.27758	0.999377	0.167298	0.32002	0.326957	0.016008	0.027785	0.114518
CmoCh09G007650	0.708569	0.655015	0.709186	0.677743	0.691839	0.497729	1.30707	1.93272	1.51987	0.769208	1.29689	0.695885
CmoCh09G008110	23.1665	26.9043	21.4821	16.9104	7.35268	10.5521	15.5482	17.8191	11.9671	37	29.8475	43.019
CmoCh09G008450	1.73162	1.68349	1.39922	1.15311	1.12249	0.754977	0.332644	0.908191	1.40614	0.635025	0.403567	0.405603
CmoCh09G008870	0	0.168837	0.272197	0.173734	0.624021	0.486563	6.02442	2.95202	2.13593	47.5345	29.5757	48.635
CmoCh09G009060	7.89365	7.84531	7.75189	4.3971	4.92709	4.02133	0.569323	0.605504	0.351021	0.870194	0.686903	0.72761
CmoCh09G009110	0.351311	0.296739	0.328347	0.362212	0.186745	0.475348	1.45027	0.405828	0.362373	1.63951	2.92654	1.13568
CmoCh09G009690	19.7387	18.6746	18.7516	15.1251	17.1213	16.9392	22.5762	20.5903	20.2445	33.2096	40.9482	28.8401
CmoCh09G009900	6.39657	5.83215	7.48295	3.6426	7.42007	6.0054	7.95375	4.46643	6.57523	10.5857	15.545	13.1691
CmoCh09G010010	13.4927	11.2627	12.3204	10.6229	11.7583	10.7228	11.9768	10.5303	8.79701	29.1514	31.9258	22.0544
CmoCh09G010180	5.24648	4.77767	3.97063	3.83024	3.98318	4.23872	2.36895	4.93974	3.45811	2.15714	2.57471	1.43717
CmoCh09G010200	7.3393	9.60963	8.4856	10.9536	9.42784	11.1241	13.3537	12.6965	11.5313	28.0481	25.2657	29.7147
CmoCh09G010230	16.2659	13.5709	10.599	12.3138	14.5956	16.1704	7.65598	11.3985	8.66499	5.73683	7.39907	3.2133
CmoCh09G010240	23.3279	17.8191	18.3053	19.2181	17.7417	18.873	49.5932	44.4661	41.7439	52.8653	54.6826	48.1616
CmoCh09G010270	1.67323	1.30462	1.42794	1.43289	2.34818	1.94631	2.53269	2.18414	2.21343	3.40742	2.20741	3.15058
CmoCh09G010360	4.89086	3.70871	5.16714	4.03814	5.34	5.2808	8.49871	6.89519	6.80379	9.18594	7.99809	8.87692
CmoCh09G010400	0.893219	1.44014	0.259538	2.00366	1.35305	1.37091	0.013946	0	0	0.454989	0	0
CmoCh09G010410	2.50694	2.99883	3.26747	1.31966	1.61395	1.01364	0.627214	1.61652	1.18251	0.802857	0.299952	0.927385
CmoCh09G010460	5.19538	7.49835	7.00141	6.12673	9.94279	7.00491	11.0009	7.97721	8.64179	19.8844	19.4561	16.3704
CmoCh09G010600	3.04975	7.28589	8.44711	25.4835	25.1044	23.0784	18.8147	15.7201	17.6954	7.12669	7.3186	7.77389
CmoCh09G010700	9.55415	9.79256	9.48142	8.69296	12.3589	10.7511	19.2035	17.7389	21.1024	31.8006	26.3517	29.0035
CmoCh09G010730	3.71053	5.5062	1.95576	0	1.938	4.19652	3.7293	2.13548	4.26263	11.4235	6.21737	7.08046
CmoCh09G010790	3.5781	2.6187	2.91929	1.98834	2.50998	2.15044	2.84409	2.70377	2.1168	5.65121	4.64041	5.14788
CmoCh09G010840	5.9754	6.8374	7.12507	6.94136	6.77659	4.98782	11.0941	6.51388	7.69558	10.1607	10.2262	15.2556
CmoCh09G010870	13.9815	7.89222	12.5294	16.932	22.1404	19.1344	31.7977	10.7341	19.2889	68.0679	54.2622	65.3936
CmoCh09G010890	1.78969	2.34164	3.27644	1.24434	0.768375	0.888196	2.72595	2.48577	1.78722	8.47286	4.32193	6.67433
CmoCh09G010950	9.58178	12.6904	14.5752	9.12161	15.1904	12.3614	23.3167	18.1187	18.0783	22.5694	28.4272	26.0952
CmoCh09G011000	19.8564	19.8163	23.0652	11.8998	16.9158	15.8348	35.0411	25.8796	12.8688	51.4	90.261	56.7284
CmoCh09G011150	66.4212	56.9033	40.5279	59.9487	54.5326	73.2697	28.379	32.7961	46.2629	20.8997	6.3794	0
CmoCh09G011160	143.866	91.5554	70.9046	117.224	115.701	178.045	90.3537	119.993	153.271	59.8455	25.4232	9.82554
CmoCh09G011240	10.1099	12.3296	15.7042	19.7478	22.7902	21.2082	33.7269	25.6199	27.0187	38.6584	39.6522	42.5446
CmoCh09G011290	9.13373	8.50755	6.32487	7.98839	5.74754	6.95563	5.77083	5.81631	7.2576	21.9295	11.3619	17.3537
CmoCh09G011490	22.9465	15.7946	16.559	27.7671	22.0167	22.0929	8.80147	12.5116	9.67219	11.7391	8.18874	6.20357
CmoCh09G011520	7.3757	8.10632	5.51724	7.64552	6.72539	7.42663	16.8662	16.3684	15.5204	14.0604	12.1786	14.8567
CmoCh09G011570	6.23931	6.34073	5.36857	3.78786	3.34422	3.33452	5.09003	4.31638	4.9538	10.0251	9.87411	10.5321
CmoCh09G011620	1.12473	1.49485	1.50958	1.92453	0.878179	0.586289	0.549685	0.220074	0.381573	0.302598	0.121269	0
CmoCh09G011660	8.47411	5.84081	5.31799	5.05849	4.02924	4.53083	5.30896	4.9931	4.72196	2.53757	1.58682	1.14345
CmoCh09G011740	62.5807	39.0622	40.4302	61.4426	52.7521	68.9045	118.159	236.878	239.52	173.14	77.9237	164.536
CmoCh09G011880	27.5747	32.2383	37.709	37.7582	54.944	45.7528	81.9852	65.7693	58.1825	69.0886	97.9321	89.3334
CmoCh09G012100	7.03806	3.87478	4.87451	8.04415	8.18998	7.91971	11.2581	11.2681	11.6307	10.5525	9.65555	9.88723
CmoCh09G012380	77.2018	87.6523	113.178	118.161	168.693	149.175	252.613	180.049	190.773	242.168	326.35	294.64
CmoCh09G012470	14.8397	15.1853	15.8513	17.0703	15.506	14.835	0.075842	0.034502	0.145711	0.032607	0.065224	0.086709
CmoCh09G012480	11.7808	11.8198	8.69586	11.6335	12.169	11.8238	8.2057	9.65646	9.17232	4.33477	3.63649	2.61957
CmoCh09G012530	0.083589	0.185948	0.276387	0.778504	0.637054	0.621085	1.80156	0.753795	1.74751	1.41438	1.22593	1.93167
CmoCh09G012590	0.909527	0.388402	0.441858	1.52253	0.820945	0.987124	1.10112	1.10824	1.10584	1.14093	1.50383	2.39522
CmoCh09G012630	5.66559	7.18606	6.97447	9.76767	9.3061	11.0582	9.65513	8.30124	9.81302	12.2988	10.8505	13.277
CmoCh09G012720	9.32351	9.87764	10.5517	8.15287	9.45963	9.30287	10.5436	9.14776	11.165	14.6117	17.6527	21.0925
CmoCh09G012810	10.928	9.87175	9.2849	8.13617	3.79483	5.38237	2.43908	2.15095	3.20635	4.23369	4.19285	4.55802
CmoCh09G012850	0.762121	1.4245	1.26686	0.867474	0.667793	0.604542	0.557171	0.615831	0.431585	2.30598	2.12841	1.13787
CmoCh09G012920	0.974817	0.918398	1.31221	1.07984	0.855069	0.829159	0.165296	0.168565	0.298224	0.282068	0.577056	0.612393
CmoCh09G012940	46.9043	51.1267	72.0501	64.4002	88.4976	76.3773	120.576	80.0363	87.435	102.212	126.843	118.351
CmoCh09G013040	0.133155	0.265105	0.239662	0.426023	0.763387	0.278837	0.840686	0.532977	0.539508	0.796577	1.15213	0.942964
CmoCh09G013050	0.77772	2.38775	1.4666	1.24846	1.44122	1.02384	0.702568	0.803096	0.955205	2.69912	2.20971	2.74209
CmoCh09G013270	11.7428	10.2515	10.5163	8.92331	8.28614	9.01013	9.04386	8.59795	7.89166	23.112	25.0574	16.7832
CmoCh09G013290	5.12238	5.72184	5.63215	2.60436	3.97336	3.44218	4.44243	3.0729	3.4127	8.28639	6.55348	7.68939
CmoCh09G013300	6.31622	7.13407	6.37191	5.17167	4.41448	5.15824	1.17841	1.49584	1.63851	1.72896	1.00779	0.964256
CmoCh09G013360	1.49394	0.861165	0.85618	0.522827	0.359622	0.399967	0.666256	0.967396	1.506	6.2798	4.27643	3.94005
CmoCh10G000110	5.08212	6.71021	6.9832	5.93666	6.07381	4.90034	7.84172	6.71841	6.31923	13.62	15.1116	13.2218
CmoCh10G000160	35.1461	30.4	27.9317	28.3772	35.6869	30.8692	48.0661	37.666	39.1028	60.7111	66.9875	57.0201
CmoCh10G000310	3.6283	4.73742	3.47728	4.20204	2.05475	2.3984	4.56565	5.03513	1.97658	8.92419	7.24406	6.24434
CmoCh10G000780	1.66554	1.29735	1.15619	0.775725	1.19645	0.61084	0.533371	1.55914	1.20042	0	0.348223	0.400906
CmoCh10G000830	8.34003	8.85923	8.35291	5.32125	3.55142	4.36623	8.18625	6.48524	4.58275	22.735	25.5327	17.6172
CmoCh10G000910	14.4895	12.7835	11.8934	18.2526	14.0268	11.8834	7.23623	9.93198	10.318	6.21174	4.92473	5.27421
CmoCh10G000920	3.96673	2.23332	3.20512	4.95741	6.48363	5.75084	4.72752	4.12952	5.8489	13.3623	10.0553	12.1827
CmoCh10G001140	18.973	14.8985	14.0763	14.5337	17.1851	15.2417	10.9232	14.2358	10.7486	6.92124	7.07149	6.03973
CmoCh10G001520	2.84291	2.47232	5.28782	2.91927	2.74325	3.25653	1.88408	2.16931	1.54565	4.07381	5.85636	3.97379
CmoCh10G001540	2.68038	5.55701	2.74199	3.22292	4.0018	3.13491	4.73172	4.33031	2.69933	7.11663	5.99637	6.46539
CmoCh10G001660	16.427	18.8209	13.144	8.84506	7.40654	6.4897	9.9251	7.81501	5.43248	17.7987	15.3532	14.4554
CmoCh10G001820	2.07167	1.42591	2.99906	2.69559	2.29366	2.18425	3.62081	2.88183	3.59196	4.38777	3.04984	5.46361
CmoCh10G001830	0.461941	0.025685	0	0	0.42214	1.0464	1.57296	0.908128	0.656412	2.97349	2.48515	1.66683
CmoCh10G001900	2.20085	1.80555	3.03809	1.41264	2.46252	2.17946	4.06827	2.80441	4.56537	5.64462	7.67345	8.05547
CmoCh10G002130	261.282	335.957	492.114	434.152	679.254	594.505	1068.04	715.863	757.457	887.958	1178.19	1055.17
CmoCh10G002160	23.2964	32.6277	35.4314	32.3018	51.6868	35.4352	59.9708	38.8174	47.0281	82.8017	81.7358	95.645
CmoCh10G002540	59.2231	74.4465	82.1055	69.0383	82.2898	79.7198	112.386	96.4053	92.7623	128.197	143.14	130.143
CmoCh10G002620	2.06282	3.21853	3.6586	3.58246	4.7147	3.18769	4.81752	3.22312	4.84915	7.81651	6.21201	7.19512
CmoCh10G002910	0.216902	1.08787	0.759321	3.89971	3.60689	2.61364	2.0438	2.98369	1.60845	1.79116	0.837947	1.41251
CmoCh10G002980	11.9534	16.7725	13.0573	9.99331	7.80941	9.26933	8.64385	7.87943	8.7162	22.1532	17.5365	22.6048
CmoCh10G003240	8.61497	10.1885	9.03407	6.44898	4.69902	4.08388	7.40038	4.09661	4.3967	9.75909	12.2475	9.98245
CmoCh10G003390	4.10662	4.10677	5.53777	5.04025	4.59467	6.5278	7.73389	6.68302	6.81455	15.6807	13.1825	14.4467
CmoCh10G003450	8.51799	7.67054	7.93066	6.18248	5.348	6.04056	6.84344	6.264	6.64379	15.7737	13.7837	15.9955
CmoCh10G003910	5.10886	5.53245	5.14495	3.14075	5.31535	4.90761	3.43959	3.7371	0.459535	5.84084	5.84987	6.7576
CmoCh10G003930	10.2597	19.3471	23.7702	9.96095	17.1559	13.3069	22.783	14.6931	17.3381	31.6861	30.8688	37.832
CmoCh10G003940	5.06035	4.23842	5.64639	3.5374	4.44579	5.69948	8.83018	9.39051	7.96748	11.5355	12.2542	7.7836
CmoCh10G004290	6.43051	4.45057	3.76967	5.81503	4.18324	5.11006	3.3353	3.32952	3.05478	1.76056	1.59459	1.90704
CmoCh10G004350	6.56904	9.12884	11.9277	2.91461	3.815	5.3383	3.263	3.87835	2.37621	35.0401	15.0471	24.7865
CmoCh10G004390	5.77797	11.3335	10.9325	4.88612	6.40461	7.92164	12.7246	11.9157	10.547	19.9475	18.9726	16.8271
CmoCh10G004520	0.599516	1.00504	1.29679	1.73365	1.84965	0.432871	2.21856	1.84148	1.01056	2.91326	4.73256	4.53905
CmoCh10G004850	1.22664	2.05944	0.532797	2.6268	1.84235	2.06868	7.66175	1.61767	1.43787	2.84392	2.42501	2.24369
CmoCh10G004890	7.24262	8.48327	6.89508	5.32518	9.5646	6.54383	11.9211	9.65897	12.9185	14.1807	14.7989	18.683
CmoCh10G004950	0.914609	0.050969	5.17504	4.41502	1.70815	4.25275	0.296064	0.30053	0.548415	3.98806	4.44573	0.051485
CmoCh10G005180	1.09701	0.711364	0.769706	0.852902	1.00893	1.07599	0.020813	0.177122	0.032736	0.065325	0.018437	0.08352
CmoCh10G005190	4.98256	4.2674	3.20858	3.86347	3.43484	3.6635	1.85468	1.50044	1.64729	0.726303	0.244188	0.541059
CmoCh10G005200	4.62731	4.05956	2.85867	3.71729	4.62978	5.36657	3.84915	5.33481	4.48448	1.75873	1.87181	0.952974
CmoCh10G005300	38	32.4428	27.6964	27.8145	27.8292	27.9562	16.3437	30.0543	25.2055	12.4253	13.7161	7.40023
CmoCh10G005350	11.3535	13.3498	12.5853	15.8012	17.8917	14.1858	25.2732	16.7758	18.9879	18.7808	33.4501	25.7957
CmoCh10G005360	1.92374	1.43285	1.08621	1.94651	3.25921	3.24406	2.45553	2.33047	2.09357	3.05935	5.94794	3.49154
CmoCh10G005600	620.074	816.358	1058.87	302.137	713.794	607.621	1316.51	994.686	1011.77	1160.78	1396.68	1688.35
CmoCh10G005660	2.18274	3.69416	4.08263	3.48577	2.87669	3.04324	5.28328	2.2614	5.03173	7.4588	6.9957	10.4958
CmoCh10G005920	6.50672	4.70991	2.69277	7.75017	8.00629	7.73318	8.32465	6.60535	6.11878	2.63289	2.62105	1.56823
CmoCh10G006040	2.96807	2.45237	3.20948	2.87187	4.001	2.77548	3.10329	2.99524	2.45516	6.54922	4.29962	6.29767
CmoCh10G006160	85.1887	68.7285	60.2581	77.0578	85.5808	90.2133	48.0392	67.2832	70.6507	32.6952	33.9416	25.1094
CmoCh10G006200	4.16641	3.73737	5.27056	3.67272	3.61485	4.13496	34.0055	25.403	32.1536	30.2608	54.2338	40.0591
CmoCh10G006370	0.281561	0.066148	0.318842	0.43477	1.39941	0.594173	1.69196	0.679307	1.07344	4.34392	4.32789	4.60024
CmoCh10G006440	11.0947	5.56595	7.02321	10.2076	11.5513	12.7143	10.725	11.894	13.0602	21.0749	16.406	17.1748
CmoCh10G006520	4.58357	5.84405	6.49391	2.45959	1.93561	2.21495	1.9656	2.69525	2.18975	8.79149	4.05124	6.88662
CmoCh10G006530	0.571647	0.893552	0.822562	0.44126	0.384994	0.469595	0.090345	0.192879	0.371912	0.8899	0.959681	0.699543
CmoCh10G006560	3.84675	3.63808	2.757	0.892883	0.616361	0.632896	0.43323	0.754177	0.593378	6.35632	4.37604	4.2637
CmoCh10G006700	0	0.098367	0.345705	0.101317	0	0	2.48513	0.765383	0.265455	6.20049	12.1041	9.28656
CmoCh10G006840	7.2732	6.6806	7.54653	7.44645	5.21001	6.53672	7.03797	4.63717	7.01032	18.1773	13.5403	13.4687
CmoCh10G006960	24.7071	29.4856	40.9456	19.6098	13.8123	17.8727	11.2982	11.8852	13.4092	48.9793	19.8021	46.4101
CmoCh10G007050	3.10299	5.47705	8.75199	3.40527	3.4076	1.54313	1.59635	1.90268	2.36495	9.7962	5.97893	12.6587
CmoCh10G007140	148.699	178.004	170.092	141.72	149.354	174.823	114.027	150.721	125.517	65.7931	81.7302	59.5008
CmoCh10G007360	6.0605	7.22083	7.52749	4.4902	6.97156	7.33882	13.1183	12.1001	14.2888	23.6526	18.4016	26.172
CmoCh10G007500	25.2489	31.76	31.6004	15.8569	6.42448	6.93494	23.2905	29.9003	9.65319	32.2729	42.4259	37.3232
CmoCh10G007550	7.38205	6.7221	5.43577	6.89017	7.7618	7.20836	3.13256	4.89651	4.62001	2.17226	2.9181	1.53394
CmoCh10G007600	8.40731	7.57337	7.90696	7.1329	10.2065	8.42409	13.5017	9.39673	10.9138	21.4729	23.7121	25.0175
CmoCh10G007630	5.9698	11.0329	7.39897	1.65046	0.531358	2.10697	1.7743	1.04449	1.42566	40.1856	10.3514	27.4436
CmoCh10G007760	4.15485	5.00517	6.34688	2.98222	3.08105	3.46125	4.1417	4.17014	3.75012	9.18182	7.72542	7.12166
CmoCh10G008140	2.52646	2.28442	3.7665	1.70207	2.10495	1.78948	0.570235	1.56547	1.99911	4.2839	4.04061	2.40097
CmoCh10G008170	26.8528	20.8764	28.0609	22.2299	18.9921	20.8566	12.0705	19.5608	12.442	6.26443	5.1232	5.34668
CmoCh10G008380	72.617	40.56	23.4819	81.3908	70.5394	90.8298	64.0759	53.0024	79.1895	28.6325	38.1892	24.2632
CmoCh10G008750	7.33395	7.13456	7.56756	4.99687	5.41558	6.4871	6.72652	4.71691	6.03604	13.711	10.669	12.6182
CmoCh10G008780	10.1898	10.6947	7.37111	10.2436	6.92501	6.67016	2.37246	3.64653	4.36906	3.84885	2.61013	3.34699
CmoCh10G008840	59.545	61.9374	65.394	51.6435	68.0071	58.9081	90.8631	63.884	69.0492	123.281	130.758	138.28
CmoCh10G009050	1.53672	2.23646	2.59323	1.97913	1.23987	2.54455	1.369	1.2874	1.17579	0.169663	0.68867	0.164445
CmoCh10G009060	0.208109	0.355791	0.192988	0.164709	0.213296	0.135546	1.18991	0.660098	0.172887	1.29845	0.885343	1.04956
CmoCh10G009080	52.0815	73.1204	84.8993	55.3952	100.696	79.1551	196.684	114.776	121.015	107.996	187.868	197.73
CmoCh10G009480	32.3593	31.8816	50.433	44.6567	44.8876	44.6569	64.1247	43.7675	49.6503	95.3806	117.999	111.758
CmoCh10G009570	0.184272	0.429274	0.765056	0.148198	0.354113	0.276035	1.59675	0.614721	1.60202	3.45842	4.74236	5.1207
CmoCh10G009590	3.51606	4.57274	4.46689	4.06642	2.32113	2.68494	2.72255	2.35324	2.273	6.48777	4.76859	6.12691
CmoCh10G009610	0.033632	0.109366	0.389211	0.110255	0.165542	0.192812	0.500543	0.141346	0.241143	1.31845	2.12268	1.25446
CmoCh10G009690	12.2788	10.297	7.61215	18.2582	19.05	18.5198	11.8974	17.3794	12.2205	6.84509	6.3465	5.36073
CmoCh10G009750	11.9513	13.7003	15.1854	10.7725	19.5133	15.5114	32.2014	26.9452	27.563	27.454	33.4256	33.2847
CmoCh10G009880	175.307	182.201	223.573	144.386	165.328	162.437	102.904	199.085	141.682	61.835	89.63	44.4868
CmoCh10G009890	0.825022	0.698325	0.83423	0.206796	0.189872	0.051284	0.068	0.101282	0.164936	1.41919	0.870062	1.45887
CmoCh10G009930	40.1785	59.6967	21.0121	86.4078	65.0271	71.6179	185.474	321.146	381.152	310.74	70.015	235.778
CmoCh10G009950	3.75482	4.13968	3.30787	6.03848	5.92065	6.26865	29.4261	33.9915	41.7896	51.0309	5.21932	11.4759
CmoCh10G010180	7.74063	6.6686	5.085	6.53342	7.27064	8.15938	4.89408	7.30277	6.51044	3.11133	3.04463	2.13368
CmoCh10G010550	3.03391	4.08202	3.16607	1.99101	3.42326	3.2016	2.11516	2.63656	1.64252	8.29867	7.55433	5.14511
CmoCh10G010570	30.8741	32.1705	33.5174	38.7468	44.0841	40.3977	49.1164	35.0058	45.3872	51.7449	55.578	55.1576
CmoCh10G010600	8.47574	8.13358	7.08963	8.66697	9.98965	9.60881	6.55639	9.32749	8.04956	3.60565	4.32936	3.62093
CmoCh10G010710	15.0198	8.58837	7.21193	9.82078	10.9033	13.1873	25.5807	23.3667	50.8082	26.477	14.5495	20.3175
CmoCh10G011490	5.82581	7.19306	4.72726	3.90889	3.93252	5.20834	1.51296	2.36562	2.04574	1.55406	0.817953	1.48547
CmoCh10G011600	0.625523	1.58258	1.81162	2.08788	1.72936	2.26402	0.702823	0.492535	0.460933	1.14122	0.633139	0.785329
CmoCh10G011750	3.94029	3.38908	3.5329	2.44303	2.23983	3.11563	2.30866	2.03725	1.39061	4.29081	3.4704	3.91629
CmoCh10G011870	5.6975	6.28301	3.91682	4.63472	4.80968	4.11128	2.90467	4.35453	2.96488	2.69937	1.80733	1.37962
CmoCh10G011920	51.4678	45.2227	33.5265	39.7589	34.544	48.5681	24.8827	40.747	30.3633	10.5084	17.4883	7.54983
CmoCh10G012330	0.979381	2.69493	4.6175	1.59715	4.03564	2.02838	9.62327	5.55217	6.93119	8.66709	11.786	16.7936
CmoCh10G012370	16.7814	13.7265	14.0828	15.8765	11.5248	13.3271	7.99655	11.2221	8.73014	7.09017	4.32635	7.36491
CmoCh10G012410	26.9974	26.3616	28.1283	27.2122	34.191	29.7018	44.2831	29.9329	40.218	45.2049	49.7821	51.8885
CmoCh10G012490	80.7289	102.295	122.503	81.2584	145.44	112.62	260.067	166.156	179.498	290.069	406.785	356.856
CmoCh10G012630	5.86501	10.0067	13.7003	11.3865	9.12699	11.6135	13.3557	15.3886	16.8816	28.545	18.8859	16.5491
CmoCh11G000060	47.889	47.8596	51.9489	44.7712	57.9381	57.9616	77.405	58.0249	59.9259	111.877	110.19	98.0693
CmoCh11G000190	12.0988	5.82423	12.6845	9.46225	5.946	13.1864	13.876	15.3033	11.8657	19.2803	21.7198	20.1455
CmoCh11G000220	26.0188	21.8116	17.7639	18.6629	21.0531	21.3547	13.1368	20.472	19.1263	10.1414	10.1064	6.05989
CmoCh11G000250	14.1677	10.6673	11.3724	14.1554	11.0435	15.8348	7.70802	14.022	7.31055	4.15333	3.47703	3.55473
CmoCh11G000420	2.45186	2.72068	2.13956	1.21717	0.31066	1.53175	1.0444	0.651657	0.32016	5.69157	2.82628	5.90838
CmoCh11G000440	51.426	67.26	74.0544	63.1538	60.2222	63.4909	56.7211	43.9697	35.4711	96.9225	111.303	84.5429
CmoCh11G000460	21.0491	11.8665	16.0936	24.5175	28.5299	30.5513	17.0271	20.8029	20.544	33.772	20.1702	29.6679
CmoCh11G000540	1.57503	2.01516	2.13426	1.83631	0.808601	1.61102	2.36945	2.31569	3.22397	4.16619	2.974	3.54648
CmoCh11G000570	28.7473	32.4016	55.6186	41.3704	59.2488	47.4867	101.956	61.4758	66.7168	150.183	189.883	166.775
CmoCh11G000820	5.69533	4.99494	4.37827	3.81723	4.12468	4.22193	2.42205	4.27081	2.97056	1.96041	1.89079	1.47992
CmoCh11G000870	4.89632	5.39794	4.78823	3.52324	4.79388	3.86147	9.93425	5.89294	6.913	8.40174	10.0898	9.51957
CmoCh11G000890	15.8557	11.9546	14.4505	14.2303	14.9187	14.365	21.4689	16.5046	17.687	24.4389	22.3157	27.4829
CmoCh11G000900	6.80694	5.91557	5.80335	5.43055	5.24437	4.89879	2.33868	3.41499	4.56094	2.41099	2.94931	2.22633
CmoCh11G001050	16.4979	12.6845	15.5329	12.4547	18.7345	20.4948	33.0451	24.106	25.0587	61.5564	55.732	56.3413
CmoCh11G001130	4.4253	5.97434	6.22963	4.2713	2.46124	2.74535	8.86265	8.97514	8.62705	7.53773	7.19942	16.6048
CmoCh11G001160	10.2105	11.3985	13.3749	9.40236	12.2257	10.5668	28.7366	21.8338	22.1161	44.4314	46.1919	45.3612
CmoCh11G001230	2.76618	3.34058	2.49304	2.22295	0.948122	1.15539	2.20438	2.39692	0.799902	4.59417	3.90111	3.5041
CmoCh11G001470	8.99241	6.96551	7.95255	5.66842	4.94499	4.77985	11.0245	9.39474	10.8132	12.9389	14.6989	11.5291
CmoCh11G001480	4.76453	5.71613	6.30076	5.58937	6.00589	5.63556	21.5439	18.4853	19.6445	19.5699	19.9377	18.9523
CmoCh11G001560	65.0642	59.6029	78.443	52.461	51.1703	45.8732	28.8809	21.8454	24.3159	61.636	41.0376	49.4471
CmoCh11G001690	1.27601	1.20365	1.01178	1.56836	1.11271	1.4776	2.07566	1.8362	1.57154	3.00186	4.85857	3.10492
CmoCh11G001720	240.668	311.932	355.479	220.075	469.148	456.107	699.238	472.401	159.764	544.553	701.585	667.68
CmoCh11G001740	15.0702	20.1497	25.3497	22.5372	30.8317	25.9576	33.1994	21.8644	25.4351	34.9325	39.7971	48.9276
CmoCh11G001850	9.07308	7.40651	8.74684	6.3865	9.49141	8.16961	10.7548	9.06383	9.05314	14.8065	17.1801	15.7243
CmoCh11G001920	6.84817	8.61207	12.2563	10.3269	8.34085	8.87028	3.54861	11.0687	7.2487	3.87901	3.00601	2.19557
CmoCh11G002120	38.3865	32.8051	22.4316	29.6532	31.4358	32.7117	19.8046	31.3442	25.5655	14.4765	13.5684	7.5304
CmoCh11G002290	6.90326	7.75178	6.1194	6.85566	6.49271	5.67446	2.84631	2.13455	2.77057	1.60504	1.906	1.78004
CmoCh11G002370	10.554	9.29716	5.69016	7.36424	7.95115	7.80543	4.27717	7.43522	6.93637	4.64641	2.96028	2.18346
CmoCh11G002380	27.0675	28.539	31.1799	31.4224	34.9151	28.6721	43.3551	34.976	35.6428	56.1316	61.2075	59.2175
CmoCh11G002460	31.0001	20.561	19.5582	24.4596	24.7887	25.2048	13.0319	19.9284	17.3212	11.3694	7.54871	4.93922
CmoCh11G002550	9.11395	8.42134	7.17439	7.41793	8.52313	7.70494	5.3879	7.5485	7.2818	3.86663	3.63924	2.78257
CmoCh11G002780	1.83161	1.95463	3.35972	3.73088	1.80267	1.99144	1.53447	1.25594	1.05432	3.61905	3.48722	3.95488
CmoCh11G002880	1.24799	2.70341	1.64496	1.08401	0.86157	1.18141	1.69855	1.8144	2.26867	4.11824	2.49464	4.52076
CmoCh11G003140	30.3494	28.5066	27.136	25.5926	21.396	31.125	23.2318	35.0492	26.6115	60.1309	55.3329	52.0502
CmoCh11G003160	7.73023	8.78722	8.50645	5.3481	7.55272	6.98859	9.64539	8.25182	5.6655	3.13104	3.20833	3.54927
CmoCh11G003270	20.4595	19.4787	14.7602	17.177	18.362	16.8785	8.52963	14.663	12.3912	6.091	7.43074	4.25201
CmoCh11G003280	4.25868	4.80709	7.17019	7.72436	7.63194	8.45504	10.3756	7.70495	8.99774	12.7347	12.2939	11.7261
CmoCh11G003320	71.641	59.0788	59.0784	64.8782	63.9082	59.0948	35.2251	37.5964	41.0758	21.9259	20.3305	17.8139
CmoCh11G003400	11.1905	11.5025	10.0363	4.13063	5.38947	4.32454	6.70601	6.09601	6.4537	26.5053	17.3026	20.9591
CmoCh11G003410	47.8851	53.459	60.962	30.3259	41.6809	44.6517	85.9859	70.1379	70.4974	68.8187	83.5199	93.4207
CmoCh11G003510	1.50815	1.05277	1.49431	0.914885	1.02582	1.14138	2.27949	1.51671	1.41174	2.86729	3.75775	3.17753
CmoCh11G003550	3.00794	1.78838	2.83177	3.36739	4.25745	3.8066	5.55629	4.82783	7.59324	8.00451	6.50079	6.86505
CmoCh11G003560	259.294	251.129	204.631	229.348	256.613	282.157	186.735	273.72	207.156	104.872	136.77	79.3171
CmoCh11G003760	0.404072	0.66052	0.511488	0.530632	0.677723	0.425854	0.617529	0.351757	0.384582	1.94431	1.97253	1.51609
CmoCh11G003800	4.17333	4.07687	5.83241	3.50078	5.1514	4.17801	5.87952	4.16772	6.23285	6.77864	8.65352	9.24571
CmoCh11G003860	12.9952	13.1586	10.6183	9.18823	13.0115	11.1616	6.20465	9.82873	8.57268	4.60072	5.27385	3.91033
CmoCh11G003890	48.563	41.6212	42.7055	37.7404	39.6544	38.3658	7.92399	8.06397	8.6391	7.92834	7.34161	11.2282
CmoCh11G004120	14.3068	16.1018	18.2555	5.50101	6.29747	7.40916	5.29982	11.2893	9.38226	5.26407	2.17618	8.86599
CmoCh11G004140	47.9934	47.0118	60.138	53.8903	69.6031	59.8522	94.689	67.4989	73.1318	81.7959	91.7997	92.213
CmoCh11G004290	6.74874	4.7269	2.5402	4.68515	2.82738	5.32419	1.60643	1.09818	1.37636	0.240817	0.197027	0.874654
CmoCh11G004300	65.0415	63.1237	60.723	51.5402	39.4538	53.1568	61.0171	51.8337	49.9892	140.491	112.965	130.046
CmoCh11G004330	6.94814	7.36175	7.94576	9.78853	3.94629	3.12761	2.85235	1.56506	3.19408	0.932127	0.830471	3.10413
CmoCh11G004500	2.90689	2.81945	1.54848	2.21417	1.88218	2.64244	1.09096	1.71745	1.49734	0.541018	0.917983	0.49798
CmoCh11G004630	46.8748	51.6184	49.1539	45.4412	65.3171	57.1199	96.6153	81.5639	86.6266	77.1495	104.394	99.3208
CmoCh11G004680	9.67983	8.20466	7.27725	7.57922	6.18551	7.47425	9.74731	5.20546	10.2574	18.9778	10.3343	21.3091
CmoCh11G004700	6.13394	5.88602	6.92934	5.22161	6.01741	4.67024	11.4413	13.4614	12.754	14.71	11.6981	15.2652
CmoCh11G004750	10.497	9.81228	11.4639	11.6781	10.5929	9.20762	18.502	12.8763	20.9964	16.9465	21.6629	20.8408
CmoCh11G004800	3.64731	5.40787	5.65849	2.92603	1.80172	3.32942	4.30577	3.00879	2.84462	7.41916	8.2015	8.79376
CmoCh11G004890	5.76926	7.76608	10.4978	3.05159	2.67964	3.56272	3.07772	2.94388	3.76975	9.07973	6.36093	12.0907
CmoCh11G004960	4.27093	3.60256	3.69489	2.85657	1.83672	1.57378	6.90879	6.75969	5.62315	3.30103	4.681	4.12086
CmoCh11G004990	4.26893	6.3206	5.65326	6.32858	7.21514	6.55087	7.8677	7.72948	8.53596	10.5364	11.1329	10.1546
CmoCh11G005050	0.054361	0.034251	0	0.030238	0.087474	0.030293	0.363621	0.5212	0.870696	0.575294	0.377994	0.378214
CmoCh11G005190	7.26131	5.02326	6.22313	2.06858	3.54249	2.97416	3.8263	7.44593	7.77423	0.699368	2.36906	1.27913
CmoCh11G005290	3.45381	1.4222	1.58919	1.88559	0.847243	2.91217	1.99921	0.853573	0.734978	1.51686	0.812003	1.32409
CmoCh11G005300	1.92984	4.27329	2.98186	4.98527	4.46221	2.43088	3.98867	4.02161	4.29652	6.86208	5.39889	6.37105
CmoCh11G005350	71.1746	59.242	42.0971	32.5148	28.6055	28.0534	56.15	61.3165	60.2919	36.527	40.6348	36.4335
CmoCh11G005380	11.6046	12.3953	12.2074	12.5183	11.616	12.3668	22.6222	13.8609	13.6388	66.1151	55.632	50.6843
CmoCh11G005450	4.29817	5.11828	6.01632	5.56173	4.73665	4.75872	1.60907	4.72027	4.43877	1.36519	1.83862	1.77572
CmoCh11G005530	0.353439	0.157502	0.429958	0.142378	0.300087	0.18759	0.834839	0.520121	0.347783	1.53425	1.01815	1.0467
CmoCh11G005560	0.15567	0.374672	0.17785	0.242752	0.265965	0.754876	1.35241	0.697679	0.984117	0.57228	0.53456	0.976361
CmoCh11G005680	0.996634	0.983652	1.3418	1.25464	2.22314	2.06873	1.09536	2.13392	1.48639	12.8764	3.47498	8.04529
CmoCh11G005800	4.17362	4.47741	4.34089	2.27514	3.51714	2.67236	4.27054	3.35893	3.40252	15.955	11.0423	11.2599
CmoCh11G005820	25.1698	22.9071	26.4087	26.1162	32.3274	28.3906	42.7428	33.6461	38.343	38.9661	47.2127	48.661
CmoCh11G005940	19.3139	17.4708	17.2482	19.4015	19.7414	17.6246	10.8288	20.4774	16.4287	8.44602	7.87895	5.45502
CmoCh11G005950	1.66447	0.815706	1.25275	0.612711	0.71037	0.987688	1.62245	0.910718	1.31054	2.48465	1.98074	2.70049
CmoCh11G006000	2.11947	1.49648	1.57811	3.18794	4.34552	3.05716	3.5931	2.78089	3.68012	12.2769	7.62244	10.9368
CmoCh11G006110	2.93277	4.22107	2.66822	1.03476	1.23969	1.09285	0.535765	0.589392	0.767914	3.38906	1.49718	3.72095
CmoCh11G006160	9.26487	9.60893	10.0619	8.35786	11.7432	8.69188	11.0487	9.37064	11.1493	18.5966	16.0383	16.2804
CmoCh11G006180	17.1556	15.7222	16.8811	14.5168	14.7696	13.7302	18.6525	15.2608	15.4569	41.5995	36.7482	37.3473
CmoCh11G006240	2.05287	1.83807	3.57952	1.55615	1.01275	1.35425	0.923672	0.85673	0.926405	8.84144	4.47001	5.81382
CmoCh11G006280	12.2891	14.6619	12.1003	14.0289	12.5034	12.2109	5.98384	8.58475	8.77788	5.3289	4.36371	4.47949
CmoCh11G006450	5.42691	4.23975	4.69344	2.78234	1.83715	2.60699	3.58707	3.19934	2.67221	7.95895	8.32096	9.32618
CmoCh11G006550	5.83725	6.46288	5.9921	5.97245	5.51586	6.844	8.24506	6.49826	5.34733	13.3396	10.0658	13.2002
CmoCh11G006600	1.89194	1.92418	1.59068	1.2954	0.750165	1.39172	1.84793	1.72569	1.3351	4.68119	4.92724	4.27017
CmoCh11G006650	3.93351	4.36894	2.63168	3.42388	2.23416	2.20029	2.11189	1.96379	2.0938	2.01115	0.90185	1.10584
CmoCh11G006930	1.19423	1.81551	2.44219	1.41954	1.89626	1.76858	3.48338	4.6213	5.47058	13.4278	10.9085	16.275
CmoCh11G006960	0	0	0	0	0	0	0	0	0	1.98477	2.473	0.868361
CmoCh11G007230	5.64726	9.22569	4.9309	1.35506	0.846551	2.06088	1.31224	1.25378	1.83617	30.446	7.81412	21.7564
CmoCh11G007320	1.08008	1.50945	1.06704	0.900256	0.869837	1.07034	0.846769	0.644893	0.542648	2.46299	2.43271	1.95913
CmoCh11G007350	171.984	285.621	365.415	461.299	560.895	528.681	663.712	531.359	554.227	574.878	729.311	743.684
CmoCh11G007520	1.44035	3.18813	2.64161	2.27269	2.59555	1.71747	3.50831	2.07995	2.75496	5.46115	4.90497	6.95322
CmoCh11G007560	164.196	218.242	329.348	374.243	414.837	306.223	614.941	381.112	69.0648	582.882	709.203	842.989
CmoCh11G007680	5.64252	4.84176	4.6887	3.77678	3.61661	4.35061	1.09934	0.84938	0.845332	0.835189	0.430065	0.300416
CmoCh11G007800	117.472	118.814	85.4376	121.313	144.858	128.641	120.676	129.375	115.697	63.043	65.1786	44.1809
CmoCh11G007880	13.6794	35.1381	61.677	7.95732	23.3394	17.6695	85.2	44.288	46.2055	172.797	278.864	278.648
CmoCh11G007940	18.6952	18.3026	15.7707	18.7101	22.7342	17.7944	26.4399	15.9743	24.386	34.7397	34.0052	31.962
CmoCh11G008010	0.351124	0	0.001165	0.436479	0.311915	0.004174	0.291915	0.428025	1.08515	0.688756	1.91718	1.04164
CmoCh11G008030	2.11607	2.46406	1.66547	2.90946	2.83048	2.26868	5.71922	5.50327	5.92886	4.56456	4.43269	4.70349
CmoCh11G008150	0.319803	0.293846	0.150569	0.126274	0	0.154388	1.09743	0.72819	0.869725	4.84591	3.77722	2.25169
CmoCh11G008170	0.029797	0.020514	0.018931	1.34245	0.493467	0.786216	1.94063	1.1815	1.70578	1.69004	0.978134	2.00615
CmoCh11G008240	84.1654	70.9716	59.0206	71.978	62.0574	62.6195	33.8849	52.3669	47.0107	32.1162	25.0446	21.7491
CmoCh11G008330	1.303	1.24989	1.53082	3.48392	3.36138	2.66889	4.70411	6.51515	1.96957	6.50523	7.35739	7.53677
CmoCh11G008420	1.5522	1.80935	2.26732	1.81944	0.928285	1.52833	0.32761	0.807932	0.28266	0.300602	0.165448	0.368144
CmoCh11G008470	12.2494	11.5464	9.10389	10.2677	10.5066	9.33742	3.67871	4.86151	5.57349	3.12558	2.34699	2.12059
CmoCh11G008570	16.3934	19.2517	17.5343	15.2085	22.1722	18.5018	40.6123	32.5414	34.7659	45.4468	47.5895	43.2451
CmoCh11G008650	0	0	0	0	0	0	1.16105	1.38856	2.25371	0.775406	0.396536	0.683117
CmoCh11G008760	10.2192	11.9046	9.51114	6.81577	6.89957	6.72824	10.1154	9.60873	11.5613	40.5114	21.5064	22.0452
CmoCh11G008770	15.7008	12.1503	13.1063	10.6513	11.556	12.9489	20.7142	16.5738	18.6891	40.7013	36.6045	38.8558
CmoCh11G008790	22.3792	23.4688	39.6277	32.1106	67.1575	58.1321	117.825	86.4253	98.0556	235.6	233.592	248.908
CmoCh11G008800	7.03427	8.30722	11.0874	5.1984	6.02846	6.23652	7.60862	7.72546	8.30286	18.9097	13.3672	18.4971
CmoCh11G009160	610.638	768.526	963.451	1118.27	1424.01	1332.83	2210.15	1320.98	1629.68	1988.83	2393.68	2318.94
CmoCh11G009240	0	0.058521	0.177555	0.121585	0.028253	0.120367	0.728619	0.877516	1.33067	0.67592	0.348165	0.095504
CmoCh11G009380	7.48084	11.1229	12.1151	11.1812	15.5939	11.2285	26.7383	13.7126	18.5628	46.4364	50.6915	48.0129
CmoCh11G009410	47.7804	50.5014	64.5731	50.0417	52.7729	45.687	78.2943	55.9648	64.5682	128.254	125.921	132.04
CmoCh11G009510	121.455	128.315	137.295	110.706	186.684	146.902	307.492	179.006	199.163	361.748	425.707	404.962
CmoCh11G009520	18.0779	14.7714	17.7478	12.5605	15.5481	16.5552	20.2706	18.9719	18.872	30.3011	33.0609	36.3713
CmoCh11G009920	0.730359	0.59247	0.725507	0.472821	0.741109	0.659914	1.17149	0.864208	0.71984	8.2741	8.1158	3.3521
CmoCh11G010200	8.34388	10.8999	13.2937	4.20716	4.83717	3.94254	5.72393	2.06584	2.56159	8.47709	5.07079	7.07147
CmoCh11G010280	36.3954	34.4498	31.0883	39.871	46.5709	41.3148	55.1235	45.5311	47.0539	62.8964	63.5443	55.9331
CmoCh11G010320	0.996791	0.532845	0.814779	0.501603	0.489016	0.316205	2.89401	1.61721	1.86965	3.7218	2.68788	3.84468
CmoCh11G010340	15.8642	13.8176	13.739	15.9782	14.8898	15.6935	27.1156	27.1697	27.4757	28.673	26.0159	28.6507
CmoCh11G010380	11.3729	11.0228	13.2394	5.53654	10.1846	10.2201	5.66324	5.3193	5.61317	12.7225	13.8358	12.95
CmoCh11G010390	12.7141	13.788	15.8337	11.7993	11.5495	13.7205	15.3509	12.8043	13.8789	28.0776	23.6674	26.6831
CmoCh11G010450	0	0.053094	0.313229	0.115539	0.04235	0.50147	0.42256	0.388197	0.673533	2.3318	2.99833	3.01744
CmoCh11G010940	10.3414	10.0481	11.7485	8.44201	12.3975	11.0742	21.1345	14.6695	17.7663	23.635	32.7451	36.4188
CmoCh11G011080	15.5016	20.7907	22.1219	23.7486	34.8571	25.4461	37.3179	26.5172	28.9534	33.789	43.9484	34.4718
CmoCh11G011230	17.1259	14.9756	15.6833	12.1637	12.1553	10.6511	6.8914	13.0184	8.35043	5.6634	7.15256	4.87449
CmoCh11G011430	4.06211	5.4747	7.9128	5.87227	8.97364	9.25027	15.2287	7.21586	10.6814	18.9541	25.4061	26.5282
CmoCh11G011620	1.30948	1.52544	2.33084	0.394694	1.87805	1.30014	3.87337	2.426	3.09763	3.55629	5.85203	5.60926
CmoCh11G011720	8.44499	6.63407	8.88523	8.19745	5.89727	7.79914	2.21364	3.97943	3.91952	4.20143	2.64558	3.81768
CmoCh11G011830	1.47309	1.80518	1.31517	1.5704	1.37636	1.57427	0.896184	1.22872	0.692416	0.419196	0.495138	0.375103
CmoCh11G011870	5.94299	4.70834	4.1289	3.67675	3.23566	2.54221	1.05206	1.109	1.34251	1.99653	1.11601	0.96641
CmoCh11G012080	27.5686	29.0395	24.0153	25.232	28.0475	28.2596	35.498	29.1284	31.0955	45.0846	46.965	46.4197
CmoCh11G012350	45.8222	40.5717	50.4577	38.6419	51.54	52.6049	83.0858	70.7956	65.8883	75.1398	105.551	91.221
CmoCh11G012420	44.1999	48.5026	54.7948	134.09	46.8373	147.59	33.1257	125.845	34.2856	18.6132	17.4065	17.8129
CmoCh11G012440	1.79227	2.1246	1.8526	2.24378	2.65778	2.32432	0.281237	0.778292	0.430891	1.0726	0.923166	0.518821
CmoCh11G012660	12.4089	9.6081	9.50395	11.9698	13.3882	11.3605	14.0568	11.7919	15.3618	20.0969	19.0751	21.1981
CmoCh11G012910	1.61928	1.50297	1.06743	1.35695	0.936478	1.68287	0.447824	0.428934	0.093235	0	0.555471	0.15357
CmoCh11G012940	6.1377	8.52638	5.23738	5.39835	3.87715	5.90713	27.7701	28.7878	29.6605	33.5812	30.7073	31.7728
CmoCh11G012960	11.6944	10.8107	5.57216	11.5303	12.3223	13.5304	9.70661	15.9822	9.95835	5.31788	4.54698	3.34572
CmoCh11G012990	0.134805	0.243124	0.272663	0.516633	0.546824	0.168898	0.417324	0.340857	0.678108	0.795304	1.07993	0.755982
CmoCh11G013070	10.7253	10.2025	11.759	8.44561	9.09216	8.96119	10.6665	11.6615	9.96892	24.1306	18.2065	20.5873
CmoCh11G013120	24.2491	22.4177	25.7126	15.444	17.6174	17.8186	3.55702	2.09125	2.51716	6.7339	7.01462	6.96679
CmoCh11G013150	0	0	0	0	0.072015	0	0.421036	0.247073	0	5.61102	8.61724	4.43954
CmoCh11G013220	3.48315	4.40659	4.85021	4.51809	7.50513	5.85548	8.02291	6.72792	5.87446	10.4958	12.3571	12.3227
CmoCh11G013290	1.68812	1.23928	2.00767	3.32352	4.23908	4.33766	2.54808	3.03457	3.57927	3.14632	2.31328	3.38478
CmoCh11G013390	13.144	12.8859	9.37082	13.1532	15.164	15.7704	14.1997	16.7355	15.2141	6.85625	9.47732	4.45544
CmoCh11G013740	5.69427	6.0112	5.50156	7.02315	6.76658	7.1201	7.16412	7.62352	10.7291	14.8063	12.8805	16.6668
CmoCh11G013850	1.25456	1.65651	1.53173	1.65842	0.840703	0.850255	1.37945	1.32194	1.22694	3.81596	3.78313	2.55746
CmoCh11G013900	45.8434	46.6306	48.9779	44.6113	62.7926	61.9806	117.764	81.042	91.4098	102.899	130.081	126.35
CmoCh11G013990	4.33816	5.41826	3.37323	3.48299	3.48834	3.51693	1.99855	3.2374	3.28661	1.24427	1.35597	1.70389
CmoCh11G014000	29.076	29.7188	32.8144	26.9259	33.9237	32.3384	40.3857	32.8399	35.2211	65.0011	67.2354	62.8101
CmoCh11G014050	88.5949	106.832	95.4844	103.424	126.112	121.573	102.216	127.51	112.533	46.7576	68.7612	37.1522
CmoCh11G014260	10.7631	12.5783	19.587	21.0142	25.707	22.6591	33.6407	22.3532	27.3435	24.1366	36.4156	29.8301
CmoCh11G014330	0	21.2218	37.8899	0	9.59261	38.894	41.8864	0	0	72.7512	85.1466	69.4777
CmoCh11G014380	8.72242	8.46867	6.41452	8.32591	7.57634	6.58884	4.21331	6.84636	6.6274	3.37852	3.61367	2.46058
CmoCh11G014470	17.0175	14.6769	19.5694	15.9259	21.9236	19.6332	31.8195	23.7949	25.6977	33.3118	35.5057	40.0412
CmoCh11G014480	8.47037	13.1597	14.5787	12.6133	13.8101	12.8168	18.2046	12.1594	18.3	32.1664	29.6966	35.4558
CmoCh11G014800	0.614866	0.773846	0.510101	0.590417	0.366436	0.670162	0.638902	0.682622	0.316867	2.98577	6.12128	2.7024
CmoCh11G014890	5.52604	4.93938	4.08554	4.83481	4.62752	6.55923	1.03258	0	1.14592	0	0.833995	0.716798
CmoCh11G014910	465.332	598.463	716.812	842.815	1185.57	1034.95	1685.67	1177.66	1231.99	1173.23	1645.21	1524.94
CmoCh11G015200	19.7626	15.2534	13.2086	19.7866	19.5637	17.9354	11.2368	17.0908	13.386	6.96872	7.9215	5.14569
CmoCh11G015230	21.3152	23.8618	24.8643	28.0013	35.1875	29.0984	44.6822	28.7903	34.9672	39.6903	47.0379	46.1077
CmoCh11G015280	8.04574	6.93708	6.00174	6.21204	5.67976	5.63462	3.18495	4.57299	4.67843	2.03677	2.79752	1.88973
CmoCh11G015390	0.109718	0.139182	0.106783	0	0.073822	0	0.275598	0.088585	0.245839	0.905268	1.07977	0.693687
CmoCh11G015400	6.80591	6.95101	5.45851	5.5066	7.17693	5.95824	10.9775	5.42966	7.04842	12.4896	11.6113	16.6602
CmoCh11G015430	0.684688	1.53294	1.78712	0.803689	1.16146	0.840421	3.65175	2.55059	2.35277	8.30683	4.87093	8.75192
CmoCh11G015540	220.923	250.977	334.891	263.7	384.418	351.304	582.818	393	403.939	594.539	840.866	829.216
CmoCh11G015990	0.428189	0.411527	0.397329	0.421923	0.273751	0.422859	1.11415	1.3779	0.922489	1.21527	1.27826	1.50059
CmoCh11G016090	1.11911	0.421152	0.493977	1.02523	0.176291	0.819508	1.841	3.12361	2.24519	0.521215	0.382867	2.18358
CmoCh11G016430	5.08148	5.64131	4.5694	3.72348	4.5819	4.8622	3.27555	5.11178	3.15375	1.88289	2.5	1.27889
CmoCh11G016520	1.76798	2.70942	1.79285	1.89116	2.14714	1.52363	2.29019	1.65727	1.47571	4.51864	5.61598	3.53708
CmoCh11G016650	3.85859	4.32318	4.31588	3.46736	4.58727	4.00897	5.36782	4.61092	4.46282	10.3504	8.57376	9.90346
CmoCh11G016670	4.08971	4.87674	4.33273	3.91936	3.75189	3.90409	1.6002	2.94867	2.78666	1.31923	1.2069	0.646048
CmoCh11G016730	0.238307	0.134074	0.13726	0	0.067524	0.20987	0.012155	0.04832	0.0153	64.5986	149.896	10.7862
CmoCh11G016770	6.58187	5.95939	5.81278	7.53923	6.28997	7.60492	11.4832	10.9233	11.8488	11.8816	12.0433	11.4871
CmoCh11G016910	3.58052	14.6074	42.6056	25.2639	169.927	98.8031	725.842	305.338	454.382	796.368	957.805	1028.42
CmoCh11G017020	7.21483	6.33938	7.35571	4.01388	3.08906	3.97868	9.54821	7.45827	8.23155	17.9913	12.1718	15.9363
CmoCh11G017080	4.44435	4.73013	5.94327	6.93934	5.22904	5.58928	1.453	2.29209	2.16823	1.99864	0.731253	1.18371
CmoCh11G017200	13.3917	10.4252	12.0664	11.5353	13.8491	13.8878	15.6475	13.1442	16.6308	20.7281	17.3742	25.124
CmoCh11G017250	271.498	961.331	681.618	628.967	871.296	533.986	271.321	383.254	173.921	142.886	137.102	67.1674
CmoCh11G017440	76.6214	93.28	134.512	94.2599	159.033	125.956	212.729	138.33	163.275	337.288	380.217	422.133
CmoCh11G017460	464.053	559.282	612.333	447.669	475.96	500.472	340.437	350.207	424.846	138.314	184.862	164.697
CmoCh11G017470	13.9135	13.012	12.9058	9.7855	10.9264	8.8111	14.6648	14.0052	15.1149	23.9196	21.524	26.6974
CmoCh11G017580	31.4375	27.2254	32.942	32.3373	22.3964	33.407	33.6725	15.0561	22.0348	9.44579	10.2721	10.6951
CmoCh11G017700	1.47162	1.93855	1.55564	0.258686	0	0.235824	0.582816	1.24378	0.166344	2.93863	3.79222	1.91759
CmoCh11G017780	32.8164	41.7659	27.7784	19.2	11.0809	13.5167	20.5035	23.8897	11.3196	24.1764	23.3861	21.2953
CmoCh11G017800	5.2153	4.75077	3.96563	5.37692	4.69141	4.48377	1.82452	1.84505	2.33762	2.0587	2.43061	2.21457
CmoCh11G017870	1.59964	2.9986	3.98904	2.2514	2.24328	1.12609	1.40597	1.57056	0.823902	5.13142	5.71642	3.87985
CmoCh11G018110	11.2387	11.478	9.22362	9.55932	8.88157	9.33947	3.9205	5.7546	6.1096	3.91606	3.6485	3.17407
CmoCh11G018200	5.55715	4.51124	3.11461	4.44133	4.38406	4.70603	2.22986	3.56562	3.25718	1.73594	2.48495	1.66133
CmoCh11G018210	3.85094	4.01994	3.40373	5.03011	4.95094	4.60427	0.431648	2.13405	1.41252	2.48184	1.03111	1.63884
CmoCh11G018320	178.231	249.646	378.321	796.767	526.678	991.647	790.913	495.898	693.825	630.027	771.344	751.324
CmoCh11G018420	0.298611	1.44948	0.581929	0.072225	0.181398	0.214689	0.696096	0.263433	0.101486	6.81711	4.56061	3.91703
CmoCh11G018440	0.321332	1.17564	0.794158	0.157683	0.134767	0.217221	0.536666	0.302415	0.089759	6.26584	3.1448	3.89004
CmoCh11G018540	3.31697	0.816787	1.64863	0.18654	0.059022	0.314317	0.758953	0.63512	0	7.26727	16.4335	7.24477
CmoCh11G018550	135.767	188.54	298.982	87.5522	44.0794	57.5509	1139.55	814.813	657.966	618.851	851.718	1008.37
CmoCh11G018580	509.81	528.036	584.595	435.129	290.587	380.83	1021.6	1603.62	1351.42	857.932	590.256	1118.42
CmoCh11G018680	1.87203	2.99839	2.37026	3.3953	1.46293	2.08781	4.0464	3.62677	3.12919	6.3647	6.51142	6.63968
CmoCh11G018890	0.29952	0.302953	0.106845	0.237078	0.327571	0.476268	0.321636	0.184913	0.474396	1.56924	1.36541	0.893091
CmoCh11G018970	6.65318	5.54017	5.74837	6.15238	5.52694	5.01049	2.09034	2.64048	2.03553	1.94565	2.01814	1.42291
CmoCh11G019010	15.2154	15.1541	18.3301	10.4643	9.45174	9.74972	2.41401	2.94526	2.30884	5.30616	3.147	3.90611
CmoCh11G019180	0.212254	0.188945	0.113813	0.026539	0.101007	0.043851	0.11324	0.106335	0.03374	10.1863	6.33111	6.88814
CmoCh11G019250	101.477	125.521	155.295	138.85	207.788	176.055	232.224	158.099	159.17	279.038	397.249	333.497
CmoCh11G019410	6.58072	8.20753	6.71218	8.71719	7.51704	4.47642	3.41744	3.43959	3.75011	3.39347	2.49128	2.9041
CmoCh11G019450	211.429	270.295	403.759	415.87	548.188	447.992	880.893	573.631	652.062	671.979	874.96	844.377
CmoCh11G019460	0.444007	0.941695	1.22825	1.04031	1.99863	2.34968	3.43026	3.01628	4.0277	2.04277	2.5879	3.90812
CmoCh11G019500	12.1533	12.2926	9.80501	9.99635	11.087	10.4426	6.58938	6.49084	6.2706	5.50927	4.67338	4.11963
CmoCh11G019580	59.9241	55.6037	39.8667	39.6677	46.1788	43.8364	27.2775	39.711	33.705	16.6362	19.0057	9.19826
CmoCh11G019600	6.68805	5.67047	5.91446	5.23553	5.47983	4.87898	6.57697	7.23898	6.9452	10.5683	10.2527	11.4724
CmoCh11G019620	1.72808	1.87877	1.75659	0.329976	0.712399	0.345468	0.19651	0.309599	0.179413	1.1118	0.225343	1.77468
CmoCh11G019690	54.1533	33.2216	44.8523	39.2001	35.3256	34.2599	17.6844	31.8996	23.6654	21.4275	18.2185	16.0735
CmoCh11G019820	3.94266	3.44286	4.77423	3.13925	4.38728	4.28002	5.90364	4.72116	4.49994	14.926	16.3978	14.5769
CmoCh11G019840	1.17534	1.56345	1.2746	0.803909	0.471999	0.754133	0.949082	0.743893	0.58102	2.31419	2.14932	2.17097
CmoCh11G019870	42.9614	45.0747	46.4864	41.5718	59.8942	47.6655	74.5806	58.8873	59.3217	110.173	124.181	104.528
CmoCh11G019890	4.1925	4.88423	5.43512	3.94087	3.23174	2.95006	3.09984	3.79374	3.37097	7.86875	6.6119	7.04534
CmoCh11G019960	32.9217	29.0232	25.0475	26.922	25.5604	24.4259	14.6101	24.1507	21.7993	13.7199	12.7718	8.38137
CmoCh11G020110	1.09755	1.63471	2.06305	1.24004	0.834916	0.951115	0.540345	0.806778	0.374907	0.36247	0.43885	0.469821
CmoCh11G020220	49.9137	48.7492	48.9964	54.9849	44.1822	52.7814	17.8027	13.4968	13.8344	16.4717	22.2252	16.4584
CmoCh11G020540	10.1847	14.7951	8.04341	10.9783	13.2158	12.875	39.6549	40.6358	57.3134	33.6628	31.1519	48.7706
CmoCh11G020590	15.3461	17.26	15.8556	14.8859	14.5816	12.8246	8.11396	16.0778	12.2046	6.25783	8.84269	4.82507
CmoCh11G020660	0.641786	0.89054	0.748991	0.1928	0.775722	0.608301	0.490162	0.259084	0.405056	1.37208	1.21235	1.29429
CmoCh12G000230	1.33114	1.41618	1.49224	1.64092	1.31575	0.954764	0.776924	0.643046	0.812892	0.671891	0.347883	0.318151
CmoCh12G000660	66.7231	74.2008	98.3241	69.4177	92.3632	80.0053	162.024	93.7417	112.12	165.917	213.32	220.048
CmoCh12G000780	14.1035	16.4281	18.4513	8.35299	10.4375	9.55206	10.1202	11.025	9.31928	30.8169	25.367	29.8967
CmoCh12G001350	22.8284	21.2011	22.8542	21.0902	16.6096	16.2995	9.75209	10.8137	10.4668	12.3703	5.6689	6.76383
CmoCh12G001540	14.122	13.7861	12.48	11.3005	11.5919	11.4861	4.68967	9.49584	9.28684	4.19978	5.62614	3.09869
CmoCh12G001550	8.85394	9.43776	8.72056	6.47227	6.33273	7.09041	4.02028	5.15946	4.39165	3.57778	3.51888	3.35666
CmoCh12G001560	2.67696	3.64199	3.48247	2.55911	2.27976	2.20551	2.8921	2.84104	2.66686	11.3335	8.445	11.1636
CmoCh12G001790	5.96674	8.0966	6.56463	7.72696	6.64644	10.4717	3.65379	6.74679	4.7202	3.32569	1.67359	2.82304
CmoCh12G001870	8.94948	7.88861	9.31365	5.60419	6.40824	8.42033	8.01036	8.47166	9.31665	18.0321	13.73	16.347
CmoCh12G002430	5.86727	9.98245	10.3319	7.26357	11.5882	9.13374	16.724	8.10927	11.5328	29.8623	19.8008	29.9251
CmoCh12G002560	13.9081	15.23	11.1261	7.86058	6.96392	7.65686	5.22147	9.02626	7.96286	6.0469	6.33486	3.83071
CmoCh12G002610	1.92109	1.13388	1.78032	1.20963	0.945248	1.08373	0.910845	0.929754	0.702238	0.17757	0.499963	0.589256
CmoCh12G002720	0.713057	0.753949	0.632608	1.40925	0.633914	0.268923	0.564538	0.299276	0.473743	0.629064	0.072856	0.138929
CmoCh12G002790	19.3938	19.9116	21.2026	7.39379	10.4534	9.87904	12.942	15.1522	14.4964	15.6745	15.328	19.2586
CmoCh12G002830	9.52105	6.75607	5.91594	11.1546	12.573	13.3534	15.8887	12.6073	13.8941	24.2935	23.3031	22.9892
CmoCh12G002930	160.132	189.556	245.866	194.628	300.751	250.528	472.149	354.154	364.83	566.125	711.787	608.611
CmoCh12G003070	77.7569	83.8283	87.7049	69.2604	68.3446	77.2535	51.4433	77.4703	64.759	31.1724	38.809	25.3375
CmoCh12G003150	13.7659	12.2709	15.1458	18.6014	14.7277	15.3524	1.85114	1.90901	2.38901	1.25611	0.729163	0.537888
CmoCh12G003170	3.17383	2.52281	1.88344	2.31076	2.39705	2.1869	2.39445	1.41241	0.851288	4.53524	5.7956	3.8917
CmoCh12G003190	100.459	112.128	119.849	79.6451	89.4569	90.7243	36.8848	81.8082	61.9355	25.8764	34.8868	19.5392
CmoCh12G003360	0.786079	0.639289	0.618302	0.26706	0.340623	0.645041	0.747524	1.46604	2.35083	2.41291	1.18949	2.033
CmoCh12G003450	2.42968	1.85487	3.37537	2.03043	1.40774	2.88209	3.69293	3.83104	3.8201	5.01042	4.54085	7.16614
CmoCh12G003470	8.64257	9.58376	10.2991	9.72228	8.73506	9.52837	8.99962	10.3843	9.47799	17.4161	21.8408	16.1902
CmoCh12G003510	21.0316	25.5897	29.3346	16.5577	17.7909	19.6688	7.54964	18.8613	15.3743	9.2527	8.16391	5.52758
CmoCh12G003530	137.314	144.242	107.519	145.013	171.097	174.88	146.832	188.354	151.36	70.4112	94.9527	68.8522
CmoCh12G003710	2.81655	1.9141	1.32616	1.93734	1.59225	2.29408	1.37488	2.51471	2.55101	1.13273	0.834767	0.374771
CmoCh12G003840	29.3479	27.8284	33.0054	17.6075	19.3526	19.9327	18.6748	20.7198	18.9694	64.9639	45.0416	53.6522
CmoCh12G004030	2.50979	3.25474	3.62251	2.82798	4.48249	5.08368	7.65039	9.68582	11.5753	11.7006	10.4203	13.0442
CmoCh12G004200	4.13667	3.82789	4.29361	3.86371	5.42179	3.5956	5.97281	4.46224	5.05	11.6801	12.1006	14.2105
CmoCh12G004480	0	0.19628	0.041919	0.072933	0.084818	0	0.400524	0.088781	0.11035	3.41059	1.61628	1.28485
CmoCh12G004570	5.85227	6.61168	9.51125	2.39626	2.87017	3.77454	2.10366	3.2653	1.98399	8.58305	7.49014	4.55404
CmoCh12G004690	11.6701	13.8191	15.4049	9.10744	15.6043	11.6096	7.55914	11.7226	9.96995	6.04877	4.70366	4.13429
CmoCh12G004810	1.2259	1.00906	1.1377	0.361898	0.820928	0.261402	0.186581	0.740302	0.123145	59.7535	85.8424	17.0538
CmoCh12G004820	14.279	17.2949	15.3179	11.2339	9.79988	13.8466	17.5911	16.3061	12.8733	29.1642	32.21	24.9297
CmoCh12G004830	7.85479	7.82345	13.3225	12.9041	11.2265	13.056	0.116072	0	0	23.9781	34.668	2.43018
CmoCh12G004840	16.9934	26.9166	27.3751	18.2443	19.5999	20.4102	46.3169	29.9909	33.0751	66.4281	58.3505	63.6304
CmoCh12G004850	9.94458	18.5214	23.3324	17.6697	9.43265	9.83207	4.40299	3.45945	3.16993	48.367	56.8532	30.4747
CmoCh12G004890	1.90755	3.88109	5.25023	2.72988	1.90707	2.26035	0.730487	0.429693	1.31473	10.2982	10.7824	7.43461
CmoCh12G004910	7.65809	10.8361	11.8451	9.96453	7.92999	10.1994	16.3687	13.07	12.197	21.1537	20.8055	31.9911
CmoCh12G004920	4.94117	8.14572	6.99438	3.27617	1.43606	3.20054	11.8208	9.12485	4.55019	25.4189	29.028	30.7868
CmoCh12G004940	17.0917	19.3845	20.1408	17.8506	22.773	20.4195	29.3338	20.8292	23.6578	42.0659	36.5252	46.3778
CmoCh12G004950	30.1697	36.2691	49.9685	40.4858	64.3744	50.16	126.234	85.9415	98.5112	131.587	147.892	140.053
CmoCh12G004970	7.71402	8.11719	7.6626	5.97135	8.53664	8.03791	12.8361	12.1943	13.2851	21.2647	16.7815	18.5427
CmoCh12G005160	26.7326	33.7115	48.1038	27.6277	24.4705	25.3752	22.3772	24.4635	24.989	68.2443	45.1778	51.8684
CmoCh12G005180	34.7696	31.2889	22.3509	23.2725	25.6361	26.2059	15.5158	23.1798	22.6228	12.5372	11.5601	9.46113
CmoCh12G005200	0.256518	0.562971	0.210034	0.157847	0.076766	0.13627	0.315304	0.211243	0.076693	1.6363	2.03577	1.31395
CmoCh12G005330	1.98022	3.62542	1.97818	0.806764	0.240501	1.01688	1.96144	0.949465	1.04869	16.1558	11.9633	7.14061
CmoCh12G005400	7.4119	11.3713	9.5335	7.32125	7.63222	7.5835	12.819	11.2272	14.4255	15.4166	18.3032	22.5521
CmoCh12G005460	1.57637	1.34441	0.957277	0.90291	0.93935	0.566987	0.639739	0.691269	1.01753	1.90509	1.73617	2.16232
CmoCh12G005470	10.293	9.11371	7.55108	8.80607	10.2368	8.35279	5.57584	8.62096	7.18789	4.50824	4.1458	2.17233
CmoCh12G005490	7.39946	8.38959	10.0568	8.89611	10.4808	8.17516	18.6361	10.8742	12.6226	31.8278	35.3015	36.4019
CmoCh12G005670	66.772	71.5309	71.4629	59.4121	73.9914	71.0552	36.9092	62.7497	52.222	28.4985	32.69	23.546
CmoCh12G005690	39.1885	33.2598	43.1045	28.3465	30.5607	29.5426	26.6421	26.6013	31.2126	109.21	64.6788	91.7733
CmoCh12G005710	3.97085	2.61623	3.11496	2.43809	2.26606	3.04372	4.18537	3.87623	4.46136	8.6075	7.51229	7.47698
CmoCh12G005780	105.75	83.7728	94.261	103.311	146.927	124.24	202.491	148.352	164.007	384.141	371.66	376.831
CmoCh12G005980	1.49743	1.46088	0.743558	1.52311	1.2743	0.684952	1.52225	1.73053	1.16087	4.04936	3.18872	2.5223
CmoCh12G006080	0.385071	0.126071	0.150969	0.585989	0	0.178456	1.44494	1.25805	0.962357	1.73561	0.778496	1.44206
CmoCh12G006100	0.201123	0.251341	0.333616	0.274094	0.076439	0.259477	0.436845	0.707046	0.725057	0.600171	0.605804	0.730004
CmoCh12G006130	8.34307	9.44849	10.7107	7.87101	7.94411	5.68944	10.3576	10.081	11.4921	14.7827	14.3798	18.2266
CmoCh12G006150	11.4472	11.5854	13.211	10.015	10.6677	8.42131	4.47773	8.27711	7.80769	3.45591	4.58059	4.24646
CmoCh12G006160	30.2602	14.6387	13.0337	26.1219	17.3146	24.9546	24.4938	22.992	24.7562	46.9544	31.7038	29.4576
CmoCh12G006210	5.78335	6.13247	4.94418	4.32377	5.56204	4.59703	14.854	13.8418	15.7104	16.5862	14.1624	13.3495
CmoCh12G006270	24.2154	24.2078	21.9513	19.3903	17.5943	18.8085	8.12723	12.0824	12.9885	8.83948	6.97204	13.6739
CmoCh12G006360	9.58965	9.90986	9.80414	7.93737	10.8874	10.8832	13.2556	12.7311	14.7909	23.9827	18.5258	21.7557
CmoCh12G006470	28.1229	28.0685	34.4621	30.0127	36.954	30.5679	34.8408	21.5989	23.67	58.1179	56.5651	50.7969
CmoCh12G006640	7.04864	5.39577	5.15543	6.32574	6.03626	8.19015	8.12644	10.2604	9.20514	8.83717	10.6806	10.1683
CmoCh12G006680	5.49976	5.02279	4.66165	4.50605	4.53806	3.98859	2.44308	5.52545	4.71371	2.28145	3.34203	1.86618
CmoCh12G006740	6.13971	5.24173	4.7611	4.57306	5.58773	4.3384	2.75776	4.34671	4.98035	2.21617	2.26345	1.91595
CmoCh12G006890	2.32306	1.85401	2.80934	30.7866	4.60391	7.9042	5.18318	5.51419	8.60194	5.88829	6.90592	9.09379
CmoCh12G007980	62.3055	72.488	61.7485	62.3139	44.6065	56.4967	38.0761	47.6026	33.6687	26.4151	19.2831	22.2783
CmoCh12G008050	30.081	41.0054	35.634	23.078	32.0664	27.621	44.2722	35.3592	44.3356	73.1568	50.3998	60.8519
CmoCh12G008220	0.189955	29.6052	0.155796	30.6504	33.2921	25.3371	18.5454	0.16064	0.711695	0.198345	17.1639	0.174668
CmoCh12G008370	27.6989	28.2786	31.5844	18.964	20.0821	22.293	20.7734	24.4351	22.3613	53.1336	38.5048	42.6075
CmoCh12G008460	3.83799	4.66941	3.80741	3.39607	3.73797	3.93039	3.6457	3.42171	4.30612	7.84947	7.53764	7.05952
CmoCh12G008690	8.05909	9.71822	8.45688	8.28261	6.75178	8.75039	12.0712	16.1126	17.1199	13.0422	13.5989	16.0557
CmoCh12G008830	4.96916	4.39933	4.33468	3.47329	3.57411	3.3477	3.39926	2.84911	2.52985	6.98308	4.7795	6.11306
CmoCh12G008960	10.4304	10.6235	9.30729	11.1248	13.261	9.61584	14.2172	13.1058	12.3907	18.9717	17.4772	19.0153
CmoCh12G009010	17.2697	26.9804	35.4453	26.9923	32.7063	38.8278	57.2991	47.737	48.6426	56.0378	73.5341	68.7716
CmoCh12G009060	87.9508	90.5649	72.6026	110.351	25.352	137.092	122.044	98.4059	76.5265	37.6164	26.528	29.9345
CmoCh12G009240	6.23173	9.06692	7.07361	5.27196	6.63125	6.16144	9.04769	6.69529	8.21318	16.159	14.517	12.8229
CmoCh12G009430	27.039	25.8197	19.2801	25.5452	30.3401	25.6514	36.0401	29.6599	32.3694	46.4856	41.8494	38.9894
CmoCh12G009440	3.77773	3.8311	4.18243	2.49379	3.15536	2.62023	1.6037	1.52122	2.20763	1.08952	1.75978	1.36722
CmoCh12G009520	2.34001	2.75154	2.2693	2.0998	1.40499	1.43403	1.47202	1.17469	1.22594	0.760157	0.744932	0.682623
CmoCh12G009530	10.2427	9.24732	8.29396	8.51531	10.5014	10.4523	4.28693	6.44254	4.29411	3.40626	3.4478	2.31848
CmoCh12G009550	1.83475	1.94487	2.33375	2.20859	1.90859	2.65821	3.93838	3.98503	2.96807	0.872175	1.37166	0.344608
CmoCh12G009560	0.617882	0.276438	0.289249	0.636454	0.672904	0.855462	1.08144	1.36538	1.71049	2.19363	1.26769	1.33094
CmoCh12G009570	4.30743	5.589	4.23287	4.92628	8.71861	2.84259	3.85446	15.2622	16.7185	17.2053	18.4472	25.5823
CmoCh12G009600	248.367	346.834	446.119	494.549	657.542	569.823	935.799	593.324	640.443	819.014	1094.79	1050.39
CmoCh12G009610	3.69051	2.72705	6.61134	3.21289	8.84066	7.35198	6.71756	6.08262	27.1752	9.29587	9.89196	7.10467
CmoCh12G009830	18.5208	15.545	9.39257	26.3747	22.0575	38.6541	17.4105	22.5194	37.8368	9.28386	3.71729	0.626923
CmoCh12G009850	4.79154	3.70981	5.49124	4.27163	4.16807	4.54249	5.72026	5.67408	4.14179	21.4587	24.573	19.271
CmoCh12G009900	307.531	412.478	574.147	652.907	881.792	851.976	1326.82	877.51	1050.37	1045.35	1338.63	1329.88
CmoCh12G009970	15.0834	15.1191	13.9488	13.9511	18.6406	15.3199	33.4968	21.6328	26.1734	38.1881	43.8052	38.3679
CmoCh12G010000	103.537	114.517	111.445	27.0855	99.1754	30.8611	64.156	113.199	92.8544	47.1828	46.4651	30.4591
CmoCh12G010020	0.662568	0.531919	0.48838	1.36196	1.38059	1.36683	0.17006	0	0.118886	0.032628	0	0.087532
CmoCh12G010430	0.998906	0.725352	0.565548	1.73563	1.36756	2.06867	2.52928	1.8743	2.32242	1.5902	1.59632	1.50102
CmoCh12G010500	13.9845	12.8779	16.4649	14.8571	11.3452	13.6401	9.82322	13.5705	12.6907	0.28666	5.50125	6.53747
CmoCh12G010540	0.910709	1.11298	1.88086	0.462907	0.680204	0.520748	0.650306	0.976412	0.438678	5.5122	4.84124	3.34349
CmoCh12G010750	2.36085	1.69022	2.66248	1.81547	1.90343	1.61993	2.4383	1.45195	0.945973	4.65847	5.07123	2.91286
CmoCh12G010780	2.45063	3.18382	5.54297	2.35914	3.65466	3.41977	9.10811	7.14866	7.13084	27.0569	22.6998	23.7635
CmoCh12G010880	5.37426	5.07304	4.84155	4.69535	5.07329	4.71971	2.97073	5.16342	4.0331	2.23387	3.05906	1.32914
CmoCh12G011070	44.9799	43.7125	50.3291	46.0953	56.529	52.3476	70.2785	46.5859	60.7227	62.3897	91.0523	81.3727
CmoCh12G011130	0.311884	0.26876	0.389944	0.357835	0.774434	0.259271	2.94624	1.2407	1.64579	2.6676	4.13271	4.71
CmoCh12G011310	5.36635	8.21454	12.5123	6.57414	9.95503	7.50213	15.3884	10.0564	11.4646	16.1023	20.5917	19.0851
CmoCh12G011320	64.0037	70.5832	65.5681	84.1727	108.703	103.505	120.636	91.5036	98.3168	108.919	149.97	116.004
CmoCh12G011340	13.2704	11.7859	16.0509	12.4935	13.8264	15.3407	4.16584	4.01263	4.0242	3.11291	3.9628	4.03149
CmoCh12G011460	8.56791	6.57475	13.8177	7.56589	8.28994	1.41022	1.19708	0.564107	1.80701	1.6768	1.46322	1.22674
CmoCh12G011500	0.454016	0.630141	0.541908	0.655235	0.620052	0	0.371944	0.560089	0.826515	0	0	0
CmoCh12G011800	6.69775	5.27518	6.04127	4.13257	6.43679	6.17141	20.1467	18.3346	18.7357	35.6202	35.9654	37.5593
CmoCh12G011900	18.7661	25.6155	31.09	26.516	32.4625	26.9946	49.5962	27.1239	36.7911	58.3879	57.2552	54.5878
CmoCh12G011950	2.72355	2.03666	2.2749	2.19163	2.28626	2.29118	4.03907	2.74193	3.40977	7.04709	8.84479	6.95551
CmoCh12G012100	3.90832	2.92214	3.06469	2.42888	2.21672	2.13069	0.793194	0.686679	1.10429	0.993506	0.884927	1.12548
CmoCh12G012370	19.4256	27.5072	34.2866	24.961	36.5959	29.93	52.0001	34.4171	40.5537	66.7182	73.3269	74.5716
CmoCh12G012490	15.3895	11.0041	9.8384	7.96607	8.70873	8.96441	5.91412	8.02689	6.47832	5.1131	3.8242	5.64027
CmoCh12G012760	1.9507	1.87554	1.18204	0.310608	0.287708	0.629244	0.760169	0.122968	0.555033	2.41457	2.24882	2.13561
CmoCh12G012770	16.3608	16.4421	20.038	9.77195	0.091733	8.29726	7.22677	7.33794	6.6866	4.14867	3.61504	0.087682
CmoCh12G013030	11.78	11.1393	8.32378	11.4899	13.3821	19.8755	25.5934	25.5472	31.992	41.3664	40.6162	42.4726
CmoCh12G013100	9.08433	8.94235	8.28012	7.63643	9.10029	6.11473	4.6027	7.88417	7.81937	3.88585	4.15752	2.18977
CmoCh12G013160	1.81925	2.69209	1.91586	2.0163	1.42599	1.11961	1.46792	0.930627	1.63963	1.8393	2.43873	2.41885
CmoCh12G013220	13.7622	13.2185	8.65874	9.27369	5.29826	10.6354	6.83075	10.4611	9.37994	2.99805	4.88425	4.04485
CmoCh12G013240	59.4538	67.509	71.615	61.0649	71.2913	68.5574	65.5096	72.8324	67.1855	30.263	42.3247	27.2415
CmoCh12G013270	2.99978	2.98487	4.39482	3.77883	5.32516	4.8562	7.74395	4.25708	5.81791	10.4148	12.8688	11.826
CmoCh12G013300	17.5394	18.1732	24.827	13.8854	17.3998	16.836	20.9481	23.2096	20.9734	31.0184	41.4617	45.2
CmoCh12G013460	13.2121	0.422285	0.583394	0.178133	0.616661	0.112898	1.05431	1.36664	1.86858	0.845392	0.910436	1.19339
CmoCh13G000170	10.6247	10.7219	8.17779	6.8419	5.15264	8.4752	6.36784	8.32768	8.52267	25.4211	11.1797	18.7811
CmoCh13G000200	0.689225	0.208947	0.290224	0.821073	1.1643	1.58092	2.08658	10.958	1.39228	0.997507	1.52474	2.02535
CmoCh13G000240	18.6708	21.3161	26.8468	16.9737	23.2986	19.5895	25.9665	18.3123	22.9581	39.2439	41.6565	46.6118
CmoCh13G000300	1.07224	1.25332	0.705748	0.064066	0	0	0.082474	0.102405	0	1.19948	1.06303	2.19083
CmoCh13G000320	4.58637	5.53052	6.34177	2.86441	4.38888	4.01813	1.60172	2.19585	1.84406	2.81383	2.0706	2.0584
CmoCh13G000420	45.1333	51.2513	72.1158	40.9083	48.8038	57.2638	37.2992	60.3734	43.6075	17.0211	28.7152	18.2922
CmoCh13G000470	12.5971	12.8278	11.6875	8.92511	11.1204	10.8727	4.81257	10.2611	8.17642	5.89255	5.51094	4.30417
CmoCh13G000540	3.92198	4.12472	3.76964	4.10744	4.16028	3.84843	4.28984	3.80624	3.57939	7.81051	6.95483	7.30217
CmoCh13G000590	4.20873	5.55822	3.27202	1.85431	1.67636	1.50984	1.72807	1.55475	2.18999	7.66762	4.55159	4.96345
CmoCh13G000640	9.46907	9.1251	11.2573	9.52656	9.83798	9.68038	9.92147	12.2941	11.1509	32.6159	22.6858	28.0857
CmoCh13G000750	12.0837	11.653	13.6789	3.14904	1.76752	2.54817	4.74973	2.68259	5.60406	21.529	19.3325	29.0424
CmoCh13G000950	9.18015	11.1121	13.9526	6.03159	8.99764	7.23832	15.4568	17.4147	19.514	39.3543	33.5204	36.0538
CmoCh13G001000	4.28413	3.41628	3.56433	2.15309	3.41943	1.64296	1.7451	2.84998	2.22778	1.07558	1.05139	1.1534
CmoCh13G001290	0.459503	2.1868	3.59485	2.33878	3.35075	4.61794	3.42204	3.58056	7.0759	22.3116	11.5515	13.2135
CmoCh13G001350	99.7434	97.1864	80.3456	76.2262	71.3437	72.2356	49.9544	75.8348	55.5387	38.1228	36.5167	39.2823
CmoCh13G001460	1.09354	0.614588	0.72613	1.10757	0.647023	0.802513	1.10173	1.37602	1.13199	2.60977	2.52349	2.09811
CmoCh13G001620	11.8371	10.2271	10.9349	8.9454	7.28042	8.19027	9.45423	9.53114	11.2893	24.7846	18.4202	18.1453
CmoCh13G001900	5.06359	3.87643	2.67491	3.63386	2.99277	3.41879	3.39735	5.05422	5.103	6.3602	5.71338	8.46355
CmoCh13G002120	0.221574	0.179926	0.037244	0.140479	0.141088	0.164404	1.97459	1.58257	2.16132	2.52585	1.69938	2.74639
CmoCh13G002290	16.1615	11.9811	12.9324	9.72995	8.82148	8.45682	4.39574	5.75788	4.7625	5.80655	4.46908	4.33201
CmoCh13G002430	6.95838	9.03892	8.79128	2.98758	4.8725	4.46572	4.27154	4.93195	4.35386	3.07741	3.037	4.322
CmoCh13G002630	24.6778	33.8816	26.6973	16.5434	24.1527	18.5915	18.7815	15.1977	22.0984	49.332	29.6003	54.0403
CmoCh13G002650	573.329	578.185	592.112	426.636	530.257	548.674	272.677	545.803	392.25	199.689	267.074	149.198
CmoCh13G002780	17.0685	22.7078	11.0274	15.0808	10.8011	10.2123	37.7561	30.6679	20.1561	53.0515	54.0698	40.8002
CmoCh13G002790	132.547	150.833	128.144	110.805	115.66	111.046	59.1983	90.4669	70.1402	30.5488	39.1656	36.7196
CmoCh13G002930	10.3394	9.18824	10.1286	7.57091	8.26028	8.59549	9.81681	10.5068	8.28816	20.3246	13.4995	17.1196
CmoCh13G002970	13.944	15.0028	16.6956	15.6202	18.9586	18.2182	18.5268	15.9776	19.3527	26.6399	28.7236	28.3235
CmoCh13G003300	0.16298	0.452796	0.332254	0.451834	0.274795	0.173411	2.429	1.8202	1.74817	3.34997	2.9422	4.83171
CmoCh13G003320	22.6157	21.2257	20.1011	24.1939	22.8665	22.1753	43.5998	52.6273	52.432	51.5567	38.2579	42.0265
CmoCh13G003610	0.836986	0.53941	0.884323	0.2491	0.584113	0.491966	0	0.315398	0.351354	0	0.383207	0.000813
CmoCh13G003810	446.018	594.809	769.365	985.485	1243.44	1083.4	1811.58	1152.27	1373.82	1222.97	1596.88	1509.65
CmoCh13G003970	38.9817	53.5744	42.4029	19.7492	16.1007	16.4529	28.4998	27.2406	18.9003	81.421	59.6158	58.2553
CmoCh13G004140	10.9022	9.70653	7.24118	9.35332	8.98512	8.80509	4.44278	8.28717	7.13231	3.9728	3.29868	2.01612
CmoCh13G004320	1.0678	2.45278	3.0915	1.26137	1.34136	3.05847	6.25938	2.46363	1.55626	6.17925	6.56766	4.5815
CmoCh13G004330	1.32309	3.90178	4.84879	0.792625	1.28525	2.53582	28.0259	4.03114	2.82051	36.4425	24.092	30.9334
CmoCh13G004340	4.10126	5.68771	7.03931	7.90683	7.03923	15.441	50.8136	20.083	11.2711	50.9663	47.0145	28.2647
CmoCh13G004350	28.2074	32.4096	38.9687	21.9252	27.3881	44.281	100.714	44.414	30.4849	118.539	101.279	65.0656
CmoCh13G004520	5.53338	5.47419	8.66003	7.53529	8.79929	6.41696	10.1456	6.99681	7.4899	11.8796	12.6405	9.98517
CmoCh13G004610	12.1173	16.2899	16.3607	14.9765	14.5504	14.5705	21.1257	16.7522	13.8641	44.6376	32.024	36.7503
CmoCh13G005290	0.026681	1.00762	0.329546	0.446557	0.209737	0.076203	1.03608	1.19005	0.155302	1.56662	2.29428	1.87273
CmoCh13G005390	2.06171	1.84029	2.17982	2.18765	1.82557	2.44907	1.57851	2.42386	1.77726	10.6848	5.26696	4.82186
CmoCh13G005500	2.60917	3.469	3.88574	2.26927	1.98661	2.15138	3.86765	3.68492	2.23441	8.53782	9.50364	8.20247
CmoCh13G005720	8.25002	7.15665	7.80905	8.22927	4.83464	6.53038	3.21288	6.86427	7.04335	2.79393	3.07168	3.30364
CmoCh13G005740	3.05834	4.81376	4.83578	7.72235	9.98711	10.783	15.3049	12.2707	13.7238	3.4409	9.80155	10.4092
CmoCh13G005810	0.35001	0.09558	0.25772	0.814097	0.669145	0.528129	2.24358	2.5276	3.31661	2.15793	1.91437	0.767959
CmoCh13G005830	8.03821	5.25674	2.91266	11.1568	10.6319	12.8606	1.74891	2.03293	3.04802	1.65186	0.403078	0.693304
CmoCh13G005850	1.97199	1.95929	1.60278	1.08146	1.38807	1.80945	0.79034	0.566307	0.89839	0.352595	0.264373	0.601073
CmoCh13G005880	31.6121	31.4213	28.9177	27.1313	32.0911	30.2651	17.5286	22.2593	23.7237	10.5726	15.8754	8.92529
CmoCh13G005890	2.63956	2.58178	2.40481	3.06401	2.14392	2.52279	0.790514	1.43862	1.82792	0.980294	0.830437	1.12958
CmoCh13G005980	5.82767	4.94957	6.84266	5.13614	3.57752	5.4981	6.61945	3.37449	5.35785	18.7157	20.8725	17.5016
CmoCh13G006260	2.80339	4.10838	4.46408	2.64014	2.6115	2.24206	1.3874	2.96377	2.49637	1.01785	0.820623	1.14106
CmoCh13G006350	0.822354	0.610435	1.09384	0.401904	0.475725	0.497582	0.741943	0.725478	0.361986	0.286279	0.085479	0.151875
CmoCh13G006580	30.4178	34.5068	32.7978	30.7817	30.5874	33.2921	16.4882	22.8029	16.4882	10.1607	10.1994	10.5538
CmoCh13G006600	13.0915	8.26925	4.38591	8.78767	2.87741	5.33501	2.05755	2.79158	4.14822	1.07423	0.519832	2.53978
CmoCh13G006610	1.10554	1.31761	1.39431	0.493125	1.05981	1.16832	1.70266	1.44679	1.37877	2.19097	2.87194	2.77693
CmoCh13G006750	8.1054	8.7676	8.85614	5.17845	6.50878	6.44989	11.4035	6.51314	9.29856	14.803	15.865	18.6169
[truncated: 1,065 more rows]

## Sheet: Supplementary Table 4
Supplementary Table 4. DEGs identified among subclusters 1, 3, and 5 from hierarchical clustering analysis
	gene_id	PPIS_LD1_FPKM	PPIS_LD2_FPKM	PPIS_LD3_FPKM	PPIS_SD1_FPKM	PPIS_SD2_FPKM	PPIS_SD3_FPKM	PPS_SD1_FPKM	PPS_SD2_FPKM	PPS_SD3_FPKM	PPS_LD1_FPKM	PPS_LD2_FPKM	PPS_LD3_FPKM	COG_class	COG_class_annotation	GO_annotation	KEGG_annotation	KEGG_pathway_annotation	KOG_class	KOG_class_annotation	Pfam_annotation	Swiss_Prot_annotation	eggNOG_class	eggNOG_class_annotation	NR_annotation
subcluster1	CmoCh00G000310	12.018	7.99036	5.37857	6.13475	9.52561	9.82386	11.3533	21.6013	26.3706	22.0262	13.5284	12.7893	[C]	Energy production and conversion	Molecular Function: oxidoreductase activity (GO:0016491);;	--	--	--	--	FAD binding domain;; Berberine and berberine like	Tetrahydrocannabinolic acid synthase (Precursor) OS=Cannabis sativa (Hemp) PE=1 SV=1	C	Energy production and conversion	PREDICTED: tetrahydrocannabinolic acid synthase-like [Cucumis melo]
	CmoCh01G000320	0.95043	1.42492	1.22983	0.912586	0.594498	0.560815	2.04468	2.30485	1.20833	3.11871	5.24606	3.18375	[Q]	Secondary metabolites biosynthesis, transport and catabolism	Molecular Function: monooxygenase activity (GO:0004497);; Molecular Function: iron ion binding (GO:0005506);; Molecular Function: electron carrier activity (GO:0009055);; Molecular Function: oxidoreductase activity, acting on paired donors, with incorporation or reduction of molecular oxygen (GO:0016705);; Molecular Function: heme binding (GO:0020037);; Biological Process: oxidation-reduction pro…	--	--	[Q]	Secondary metabolites biosynthesis, transport and catabolism	Cytochrome P450	Cytochrome P450 71A1 GN=CYP71A1 OS=Persea americana (Avocado) PE=1 SV=2	Q	Secondary metabolites biosynthesis, transport and catabolism	PREDICTED: cytochrome P450 71A1-like [Cucumis melo]
	CmoCh01G000730	0.076827	0.085656	0.124606	0	0.027569	0.029314	0.182409	0.104632	0.066378	0.440701	0.505765	0.305089	[E]	Amino acid transport and metabolism	Molecular Function: transporter activity (GO:0005215);;	K05387|0|cmo:103490007|K05387 glutamate receptor, ionotropic, plant | (RefSeq) glutamate receptor 2.7-like	--	[PET]	Inorganic ion transport and metabolism;; Amino acid transport and metabolism;; Signal transduction mechanisms	Receptor family ligand binding region;; Ligand-gated ion channel;; Periplasmic binding protein;; Bacterial extracellular solute-binding proteins, family 3	Glutamate receptor 2.8 (Precursor) GN=T9I4.19 OS=Arabidopsis thaliana (Mouse-ear cress) PE=2 SV=2	P	Inorganic ion transport and metabolism	PREDICTED: glutamate receptor 2.7-like [Cucumis melo]
	CmoCh01G000850	0.49918	0.837199	0.488113	0.104796	0.171848	0	0.610994	0.34087	0.247009	0.675746	1.68566	1.01856	[RTKL]	General function prediction only;; Signal transduction mechanisms;; Transcription;; Replication, recombination and repair	Molecular Function: kinase activity (GO:0016301);;	--	--	--	--	Carbohydrate-binding protein of the ER;; Protein kinase domain;; Protein tyrosine kinase;; Leucine Rich repeats (2 copies);; Leucine rich repeat;; Leucine Rich Repeat;; Leucine Rich repeat	Probable LRR receptor-like serine/threonine-protein kinase At1g51810 (Precursor) GN=At1g51810 OS=Arabidopsis thaliana (Mouse-ear cress) PE=2 SV=1	T	Signal transduction mechanisms	PREDICTED: probable LRR receptor-like serine/threonine-protein kinase At1g51810-like [Cucumis sativus]
	CmoCh01G000890	1.50998	1.28783	1.15947	1.47964	1.18217	0.870789	1.94304	1.13164	1.28722	3.24394	2.98768	3.03789	[G]	Carbohydrate transport and metabolism	Molecular Function: 6-phosphofructokinase activity (GO:0003872);; Molecular Function: ATP binding (GO:0005524);; Cellular Component: 6-phosphofructokinase complex (GO:0005945);; Biological Process: fructose 6-phosphate metabolic process (GO:0006002);; Biological Process: glycolytic process (GO:0006096);; Biological Process: phosphorylation (GO:0016310);;	K00850|0|cmo:103489982|K00850 6-phosphofructokinase 1 [EC:2.7.1.11] | (RefSeq) ATP-dependent 6-phosphofructokinase 6-like	Glycolysis / Gluconeogenesis (ko00010);; Pentose phosphate pathway (ko00030);; Fructose and mannose metabolism (ko00051);; Galactose metabolism (ko00052);; Carbon metabolism (ko01200);; Biosynthesis of amino acids (ko01230);; RNA degradation (ko03018)	[G]	Carbohydrate transport and metabolism	Phosphofructokinase	ATP-dependent 6-phosphofructokinase 3 {ECO:0000255|HAMAP-Rule:MF_03186} GN=At4g26270 OS=Arabidopsis thaliana (Mouse-ear cress) PE=1 SV=1	G	Carbohydrate transport and metabolism	PREDICTED: 6-phosphofructokinase 6-like [Cucumis melo]
	CmoCh01G000930	0	0.594328	0.356034	0.518698	0.293163	0.665788	0.282136	0.613399	0.375412	1.07393	0.972033	1.0046	--	--	--	--	--	[K]	Transcription	--	--	K	Transcription	PREDICTED: uncharacterized protein LOC103489976 [Cucumis melo]
	CmoCh01G001130	9.93276	11.6465	12.8368	14.7411	17.0062	13.6128	19.2113	13.6472	18.537	17.2638	25.0844	18.2862	--	--	Molecular Function: Rho guanyl-nucleotide exchange factor activity (GO:0005089);;	--	--	--	--	PRONE (Plant-specific Rop nucleotide exchanger)	Rop guanine nucleotide exchange factor 12 GN=F19K16.18 OS=Arabidopsis thaliana (Mouse-ear cress) PE=1 SV=1	T	Signal transduction mechanisms	PREDICTED: rop guanine nucleotide exchange factor 12-like isoform X2 [Cucumis melo]
	CmoCh01G001160	1.15127	0.582802	0.876654	0.567784	0.656885	0.628605	0.555172	0.837225	0.916996	2.33737	1.9369	2.58169	--	--	Molecular Function: L-ornithine transmembrane transporter activity (GO:0000064);; Molecular Function: L-histidine transmembrane transporter activity (GO:0005290);; Molecular Function: carnitine:acyl carnitine antiporter activity (GO:0005476);; Cellular Component: mitochondrial inner membrane (GO:0005743);; Biological Process: proline biosynthetic process (GO:0006561);; Biological Process: mitocho…	K15109|0|cmo:103489938|K15109 solute carrier family 25 (mitochondrial carnitine/acylcarnitine transporter), member 20/29 | (RefSeq) mitochondrial arginine transporter BAC2-like	--	[C]	Energy production and conversion	Mitochondrial carrier protein	Mitochondrial arginine transporter BAC2 GN=BAC2 OS=Arabidopsis thaliana (Mouse-ear cress) PE=1 SV=1	C	Energy production and conversion	PREDICTED: mitochondrial arginine transporter BAC2-like [Cucumis melo]
	CmoCh01G001200	7.83106	18.8461	17.2688	10.3215	13.5734	12.7652	3.83905	0.101336	4.38911	8.13687	9.44528	11.0596	--	--	--	--	--	--	--	Protein of unknown function (DUF632)	--	S	Function unknown	PREDICTED: uncharacterized protein LOC103489935 [Cucumis melo]
	CmoCh01G001260	1.70458	1.51684	1.19147	3.68813	2.4065	3.00876	6.02036	9.04485	7.1169	3.66888	3.40797	3.47382	--	--	Cellular Component: nucleus (GO:0005634);; Biological Process: regulation of transcription, DNA-templated (GO:0006355);; Biological Process: auxin-activated signaling pathway (GO:0009734);; Molecular Function: protein dimerization activity (GO:0046983);;	K14484|6.21915e-74|cmo:103489924|K14484 auxin-responsive protein IAA | (RefSeq) auxin-induced protein AUX22-like	Plant hormone signal transduction (ko04075)	--	--	AUX/IAA family	Auxin-induced protein AUX22 GN=AUX22 OS=Glycine max (Soybean) PE=2 SV=1	K	Transcription	PREDICTED: auxin-induced protein AUX22-like [Cucumis melo]
	CmoCh01G001560	3.45579	2.42053	2.39823	1.63394	1.96476	2.15879	8.53835	9.66964	10.5755	6.50029	4.77919	7.4646	[I]	Lipid transport and metabolism	Biological Process: fatty acid biosynthetic process (GO:0006633);; Biological Process: isoprenoid biosynthetic process (GO:0008299);; Biological Process: phospholipid biosynthetic process (GO:0008654);; Molecular Function: oxidoreductase activity, acting on paired donors, with oxidation of a pair of donors resulting in the reduction of molecular oxygen to two molecules of water (GO:0016717);; Bio…	K20416|1.82744e-162|csv:101208999|K20416 palmitoyl-[glycerolipid] 7-desaturase [EC:1.14.19.42] | (RefSeq) palmitoyl-monogalactosyldiacylglycerol delta-7 desaturase, chloroplastic-like	--	[I]	Lipid transport and metabolism	Fatty acid desaturase	Palmitoyl-monogalactosyldiacylglycerol delta-7 desaturase, chloroplastic (Precursor) GN=ADS3 OS=Arabidopsis thaliana (Mouse-ear cress) PE=2 SV=2	I	Lipid transport and metabolism	Delta 9 desaturase [Cucumis sativus]
	CmoCh01G001920	1.77899	2.67265	2.91751	1.00675	0.470275	1.06963	1.80214	0.724732	1.25942	14.0864	7.7394	8.4314	--	--	Molecular Function: transcription factor activity, sequence-specific DNA binding (GO:0003700);; Biological Process: regulation of transcription, DNA-templated (GO:0006355);; Biological Process: defense response (GO:0006952);; Molecular Function: sequence-specific DNA binding (GO:0043565);; Biological Process: response to other organism (GO:0051707);;	--	--	--	--	WRKY DNA -binding domain	Probable WRKY transcription factor 40 GN=WRKY40 OS=Arabidopsis thaliana (Mouse-ear cress) PE=1 SV=1	K	Transcription	PREDICTED: probable WRKY transcription factor 40 [Cucumis melo]
	CmoCh01G002480	114.032	119.768	136.586	110.154	137.519	121.748	147.371	112.267	132.084	231.663	202.785	232.988	[J]	Translation, ribosomal structure and biogenesis	Molecular Function: RNA binding (GO:0003723);; Molecular Function: structural constituent of ribosome (GO:0003735);; Cellular Component: nucleus (GO:0005634);; Biological Process: pentose-phosphate shunt (GO:0006098);; Biological Process: DNA-templated transcription, elongation (GO:0006354);; Biological Process: translation (GO:0006412);; Biological Process: aromatic amino acid family biosyntheti…	K02863|0|cmo:103500332|K02863 large subunit ribosomal protein L1 | (RefSeq) 50S ribosomal protein L1, chloroplastic	Ribosome (ko03010)	[J]	Translation, ribosomal structure and biogenesis	Ribosomal protein L1p/L10e family	50S ribosomal protein L1, chloroplastic (Precursor) GN=RPL1 OS=Arabidopsis thaliana (Mouse-ear cress) PE=1 SV=1	J	Translation, ribosomal structure and biogenesis	PREDICTED: 50S ribosomal protein L1, chloroplastic [Cucumis melo]
	CmoCh01G002780	9.29576	9.93029	10.9451	9.1083	8.73642	9.16856	11.2177	9.86869	9.35956	19.1334	17.2133	19.1939	--	--	Molecular Function: inorganic anion exchanger activity (GO:0005452);; Biological Process: anion transport (GO:0006820);; Cellular Component: integral component of membrane (GO:0016021);;	--	--	[P]	Inorganic ion transport and metabolism	HCO3- transporter family	Boron transporter 1 GN=BOR1 OS=Arabidopsis thaliana (Mouse-ear cress) PE=1 SV=1	P	Inorganic ion transport and metabolism	PREDICTED: boron transporter 1 [Cucumis melo]
	CmoCh01G003190	0.4691	1.63879	0.895365	0	0	0.22299	1.13556	0	0.210921	6.27576	4.42502	3.7281	--	--	Biological Process: MAPK cascade (GO:0000165);; Biological Process: response to reactive oxygen species (GO:0000302);; Biological Process: protein targeting to membrane (GO:0006612);; Biological Process: response to cold (GO:0009409);; Biological Process: response to wounding (GO:0009611);; Biological Process: abscisic acid-activated signaling pathway (GO:0009738);; Biological Process: systemic a…	--	--	--	--	Late embryogenesis abundant protein	Indole-3-acetic acid-induced protein ARG2 GN=ARG2 OS=Vigna radiata var. radiata (Mung bean) PE=2 SV=1	S	Function unknown	Indole-3-acetic acid-induced protein ARG2 [Morus notabilis]
	CmoCh01G003270	3.90413	4.05428	3.60582	3.58696	2.5789	2.19969	3.78941	3.69721	2.00226	7.80315	5.43286	5.73487	[L]	Replication, recombination and repair	Molecular Function: nucleic acid binding (GO:0003676);; Molecular Function: ATP binding (GO:0005524);; Biological Process: nucleobase-containing compound metabolic process (GO:0006139);; Molecular Function: ATP-dependent helicase activity (GO:0008026);; Molecular Function: zinc ion binding (GO:0008270);; Biological Process: methylglyoxal catabolic process to D-lactate via S-lactoyl-glutathione (G…	--	--	[A]	RNA processing and modification	Helicase conserved C-terminal domain	Zinc finger CCCH domain-containing protein 31 GN=At2g47680 OS=Arabidopsis thaliana (Mouse-ear cress) PE=2 SV=2	A	RNA processing and modification	PREDICTED: zinc finger CCCH domain-containing protein 31 [Cucumis melo]
	CmoCh01G003450	13.8916	11.1689	13.3177	11.4248	11.4473	15.2417	17.7727	9.70667	16.1807	27.059	18.9428	20.7382	[MG]	Cell wall/membrane/envelope biogenesis;; Carbohydrate transport and metabolism	Biological Process: translational initiation (GO:0006413);; Cellular Component: chloroplast envelope (GO:0009941);;	--	--	[G]	Carbohydrate transport and metabolism	NADH(P)-binding;; NmrA-like family;; Complex I intermediate-associated protein 30 (CIA30);; NAD dependent epimerase/dehydratase family;; 3-beta hydroxysteroid dehydrogenase/isomerase family	Uncharacterized protein At5g02240 GN=At5g02240 OS=Arabidopsis thaliana (Mouse-ear cress) PE=1 SV=1	G	Carbohydrate transport and metabolism	PREDICTED: uncharacterized protein LOC101205259 [Cucumis sativus]
	CmoCh01G003980	3.12341	1.4175	1.21486	2.28082	3.01077	3.28307	4.57501	5.43222	7.10622	8.05939	4.90526	4.92699	--	--	--	--	--	--	--	--	--	--	--	hypothetical protein Csa_3G298570 [Cucumis sativus]
	CmoCh01G004460	17.7914	18.3829	17.9815	14.0826	13.0996	13.9244	22.4054	20.2989	19.556	35.7438	36.1843	32.937	[RTKL]	General function prediction only;; Signal transduction mechanisms;; Transcription;; Replication, recombination and repair	--	--	--	[T]	Signal transduction mechanisms	Carbohydrate-binding protein of the ER;; Protein tyrosine kinase;; Protein kinase domain;; Di-glucose binding within endoplasmic reticulum	Receptor-like protein kinase FERONIA (Precursor) GN=F26O13.190 OS=Arabidopsis thaliana (Mouse-ear cress) PE=1 SV=1	T	Signal transduction mechanisms	PREDICTED: receptor-like protein kinase FERONIA-like [Cucumis sativus]
	CmoCh01G004990	0.13874	0.111757	0.487429	0.477316	0.17825	0.076622	0.471068	0.204419	0.371253	1.06182	0.582035	1.16951	--	--	--	--	--	--	--	Protein of unknown function (DUF1666)	--	S	Function unknown	PREDICTED: uncharacterized protein LOC103498734 [Cucumis melo]
	CmoCh01G005060	0.017531	0	0.122242	0.130493	0.148958	0.101083	1.78919	0.559622	1.41709	1.10245	1.81145	2.50916	[GEPR]	Carbohydrate transport and metabolism;; Amino acid transport and metabolism;; Inorganic ion transport and metabolism;; General function prediction only	Cellular Component: integral component of membrane (GO:0016021);; Molecular Function: transmembrane transporter activity (GO:0022857);; Biological Process: single-organism transport (GO:0044765);;	K15378|0|cmo:103503171|K15378 solute carrier family 45, member 1/2/4 | (RefSeq) sucrose transport protein SUC8-like	--	[G]	Carbohydrate transport and metabolism	Sugar (and other) transporter;; PUCC protein	Sucrose transport protein SUC2 GN=T22J18.12 OS=Arabidopsis thaliana (Mouse-ear cress) PE=1 SV=2	G	Carbohydrate transport and metabolism	PREDICTED: sucrose transport protein SUC8-like isoform X2 [Cucumis melo]
	CmoCh01G005480	0.265424	0.408393	0.480156	1.43148	1.58388	1.51311	1.05505	1.19115	1.45951	0.237509	0.514089	0.340346	--	--	--	--	--	[R]	General function prediction only	--	--	R	General function prediction only	PREDICTED: uncharacterized protein LOC103501308 isoform X2 [Cucumis melo]
	CmoCh01G005840	9.20168	11.571	7.35955	7.19627	4.43105	5.16479	12.1143	6.91809	6.16188	48.9546	37.5683	31.0428	[RTKL]	General function prediction only;; Signal transduction mechanisms;; Transcription;; Replication, recombination and repair	Biological Process: activation of MAPK activity involved in osmosensory signaling pathway (GO:0000169);; Biological Process: response to hypoxia (GO:0001666);; Molecular Function: MAP kinase activity (GO:0004707);; Molecular Function: ATP binding (GO:0005524);; Biological Process: regulation of transcription, DNA-templated (GO:0006355);; Biological Process: protein targeting to membrane (GO:00066…	K20536|0|csv:101202796|K20536 mitogen-activated protein kinase 3 [EC:2.7.11.24] | (RefSeq) TIPK; mitogen-activated protein kinase 3-like	--	[T]	Signal transduction mechanisms	Protein kinase domain;; Protein tyrosine kinase;; Lipopolysaccharide kinase (Kdo/WaaP) family	Mitogen-activated protein kinase 3 GN=MPK3 OS=Arabidopsis thaliana (Mouse-ear cress) PE=1 SV=2	T	Signal transduction mechanisms	mitogen-activated protein kinase 3-like [Cucumis sativus]
	CmoCh01G006410	15.5235	17.7331	14.8523	11.8246	9.88516	11.7354	11.0816	9.63053	9.93623	28.5438	22.3075	27.6621	--	--	--	--	--	--	--	GRAS domain family	Scarecrow-like protein 33 GN=SCL33 OS=Arabidopsis thaliana (Mouse-ear cress) PE=1 SV=1	R	General function prediction only	PREDICTED: scarecrow-like protein 14 [Cucumis melo]
	CmoCh01G006440	8.3834	7.98294	9.09811	8.55722	9.13264	8.41137	11.3498	12.2917	11.6054	24.2066	22.4043	25.2761	[Q]	Secondary metabolites biosynthesis, transport and catabolism	Molecular Function: iron ion binding (GO:0005506);; Molecular Function: electron carrier activity (GO:0009055);; Biological Process: abscisic acid metabolic process (GO:0009687);; Biological Process: response to red light (GO:0010114);; Molecular Function: (+)-abscisic acid 8'-hydroxylase activity (GO:0010295);; Molecular Function: heme binding (GO:0020037);; Biological Process: release of seed f…	--	--	[QI]	Secondary metabolites biosynthesis, transport and catabolism;; Lipid transport and metabolism	Cytochrome P450	Abscisic acid 8&apos;-hydroxylase 2 GN=CYP707A2 OS=Arabidopsis thaliana (Mouse-ear cress) PE=2 SV=1	Q	Secondary metabolites biosynthesis, transport and catabolism	PREDICTED: abscisic acid 8&apos;-hydroxylase 2-like [Cucumis sativus]
	CmoCh01G006520	15.083	12.3854	14.543	18.3645	23.5001	17.7395	29.018	20.5289	26.2276	46.4422	36.0038	45.5022	[GEPR]	Carbohydrate transport and metabolism;; Amino acid transport and metabolism;; Inorganic ion transport and metabolism;; General function prediction only	Cellular Component: integral component of membrane (GO:0016021);; Molecular Function: substrate-specific transmembrane transporter activity (GO:0022891);; Biological Process: transmembrane transport (GO:0055085);;	--	--	[R]	General function prediction only	Sugar (and other) transporter;; Major Facilitator Superfamily;; Protein of unknown function (DUF791)	D-xylose-proton symporter-like 3, chloroplastic (Precursor) GN=At5g59250 OS=Arabidopsis thaliana (Mouse-ear cress) PE=2 SV=2	R	General function prediction only	PREDICTED: D-xylose-proton symporter-like 3, chloroplastic [Cucumis melo]
	CmoCh01G006840	0.095567	0.227217	0.177054	0.367244	0.373255	0.215174	0.622204	0.562908	0.537833	0.652329	0.72631	0.399194	--	--	--	--	--	--	--	--	--	S	Function unknown	PREDICTED: uncharacterized protein LOC103497094 [Cucumis melo]
	CmoCh01G006890	7.33456	7.27039	7.74117	4.47036	4.67074	5.47151	7.63909	8.19242	9.01962	64.3825	32.442	37.0802	--	--	--	--	--	--	--	TPR repeat;; Tetratricopeptide repeat;; Tetratricopeptide repeat	--	S	Function unknown	hypothetical protein Csa_1G529620 [Cucumis sativus]
	CmoCh01G006900	0.740987	0.699911	0.801523	0.645729	0.490737	0.321354	0.467525	0.634843	0.269132	1.85015	1.48819	2.08695	--	--	Molecular Function: zinc ion binding (GO:0008270);; Molecular Function: ligase activity (GO:0016874);;	--	--	[O]	Posttranslational modification, protein turnover, chaperones	Zinc finger, C3HC4 type (RING finger);; Ring finger domain;; Zinc finger, C3HC4 type (RING finger)	--	O	Posttranslational modification, protein turnover, chaperones	hypothetical protein Csa_1G530140 [Cucumis sativus]
	CmoCh01G006910	1.86615	2.22734	1.31566	2.19115	1.96822	2.77665	4.21017	7.60669	8.16495	5.25477	3.91459	4.6419	--	--	--	--	--	--	--	NADH(P)-binding;; NAD dependent epimerase/dehydratase family;; short chain dehydrogenase	3-oxo-Delta(4,5)-steroid 5-beta-reductase GN=T22A6.50 OS=Arabidopsis thaliana (Mouse-ear cress) PE=1 SV=1	R	General function prediction only	PREDICTED: 3-oxo-Delta(4,5)-steroid 5-beta-reductase-like [Cucumis sativus]
	CmoCh01G007020	12.5483	12.3798	13.2492	11.4054	13.5819	11.5877	21.2116	20.8237	19.6996	20.4477	31.1547	35.9756	[I]	Lipid transport and metabolism	Biological Process: lipid metabolic process (GO:0006629);; Molecular Function: oxidoreductase activity, acting on paired donors, with oxidation of a pair of donors resulting in the reduction of molecular oxygen to two molecules of water (GO:0016717);; Biological Process: oxidation-reduction process (GO:0055114);;	--	--	--	--	Fatty acid desaturase;; Domain of unknown function (DUF3474)	Omega-3 fatty acid desaturase, chloroplastic (Precursor) GN=FAD7A-1 OS=Ricinus communis (Castor bean) PE=2 SV=1	I	Lipid transport and metabolism	PREDICTED: omega-3 fatty acid desaturase, endoplasmic reticulum-like [Cucumis sativus]
	CmoCh01G007060	7.33698	11.0936	13.0116	5.83554	10.0675	6.69515	6.1241	10.8984	9.45689	19.8231	14.2864	18.4262	[T]	Signal transduction mechanisms	Molecular Function: phosphoprotein phosphatase activity (GO:0004721);;	--	--	[T]	Signal transduction mechanisms	Protein phosphatase 2C;; Stage II sporulation protein E (SpoIIE)	Probable protein phosphatase 2C 25 GN=At2g30020 OS=Arabidopsis thaliana (Mouse-ear cress) PE=1 SV=1	T	Signal transduction mechanisms	PREDICTED: probable protein phosphatase 2C 25 [Cucumis melo]
	CmoCh01G007290	9.50805	12.8996	12.225	8.65221	13.0213	12.71	17.826	13.7439	11.8516	17.9188	22.5501	18.6689	[T]	Signal transduction mechanisms	Molecular Function: phosphoprotein phosphatase activity (GO:0004721);; Biological Process: metabolic process (GO:0008152);;	K17508|0|cmo:103497042|K17508 protein phosphatase PTC7 [EC:3.1.3.16] | (RefSeq) probable protein phosphatase 2C 26	--	[T]	Signal transduction mechanisms	Protein phosphatase 2C;; Stage II sporulation protein E (SpoIIE);; Protein phosphatase 2C	Probable protein phosphatase 2C 26 GN=At2g30170 OS=Arabidopsis thaliana (Mouse-ear cress) PE=2 SV=2	T	Signal transduction mechanisms	PREDICTED: probable protein phosphatase 2C 26 isoform X2 [Cucumis melo]
	CmoCh01G007370	4.98323	5.18213	4.11148	4.35737	2.44631	3.48829	3.87278	3.52284	3.32893	14.2123	9.23408	10.4396	--	--	Molecular Function: DNA binding (GO:0003677);;	K13424|0|cmo:103497023|K13424 WRKY transcription factor 33 | (RefSeq) probable WRKY transcription factor 33	Plant-pathogen interaction (ko04626)	--	--	WRKY DNA -binding domain	Probable WRKY transcription factor 33 GN=WRKY33 OS=Arabidopsis thaliana (Mouse-ear cress) PE=1 SV=2	K	Transcription	PREDICTED: probable WRKY transcription factor 33 [Cucumis melo]
	CmoCh01G007890	29.6744	33.4963	31.7401	40.1112	52.3937	40.5107	61.5692	58.1039	48.9065	60.865	54.5965	62.5029	[C]	Energy production and conversion	Molecular Function: alditol:NADP+ 1-oxidoreductase activity (GO:0004032);; Cellular Component: chloroplast stroma (GO:0009570);; Cellular Component: chloroplast envelope (GO:0009941);; Biological Process: isopentenyl diphosphate biosynthetic process, methylerythritol 4-phosphate pathway (GO:0019288);; Biological Process: oxidation-reduction process (GO:0055114);;	--	--	[C]	Energy production and conversion	Aldo/keto reductase family	Probable voltage-gated potassium channel subunit beta GN=T1G11.6 OS=Arabidopsis thaliana (Mouse-ear cress) PE=1 SV=1	C	Energy production and conversion	PREDICTED: protein tas-like [Cucumis sativus]
	CmoCh01G008020	1.41641	1.47981	1.41939	1.81226	1.35776	1.00952	1.2567	1.01023	0.589751	2.96915	2.88701	2.42843	[M]	Cell wall/membrane/envelope biogenesis	Cellular Component: cell wall (GO:0005618);; Biological Process: sucrose metabolic process (GO:0005985);; Biological Process: biosynthetic process (GO:0009058);; Molecular Function: sucrose synthase activity (GO:0016157);; Biological Process: callose deposition in phloem sieve plate (GO:0080165);;	K00695|0|csv:101216865|K00695 sucrose synthase [EC:2.4.1.13] | (RefSeq) Sus2; sucrose synthase 6	Starch and sucrose metabolism (ko00500)	[M]	Cell wall/membrane/envelope biogenesis	Sucrose synthase;; Glycosyl transferases group 1	Sucrose synthase 6 GN=SUS6 OS=Arabidopsis thaliana (Mouse-ear cress) PE=1 SV=1	M	Cell wall/membrane/envelope biogenesis	PREDICTED: sucrose synthase 6-like [Cucumis sativus]
	CmoCh01G008290	20.5838	20.7974	23.8574	18.6539	22.5497	20.6877	25.1568	22.2586	25.5887	47.3012	41.3482	47.127	--	--	--	--	--	--	--	Dof domain, zinc finger	Cyclic dof factor 3 GN=F1P2.50 OS=Arabidopsis thaliana (Mouse-ear cress) PE=1 SV=2	K	Transcription	PREDICTED: dof zinc finger protein DOF3.3-like [Cucumis sativus]
	CmoCh01G008390	33.9095	32.2864	43.1874	35.1888	47.1171	40.654	55.2821	40.9007	43.4974	74.1081	81.6219	71.0247	[G]	Carbohydrate transport and metabolism	Molecular Function: ribulose-phosphate 3-epimerase activity (GO:0004750);; Biological Process: pentose-phosphate shunt (GO:0006098);; Cellular Component: chloroplast thylakoid membrane (GO:0009535);; Biological Process: reductive pentose-phosphate cycle (GO:0019253);; Molecular Function: metal ion binding (GO:0046872);;	--	--	[G]	Carbohydrate transport and metabolism	Ribulose-phosphate 3 epimerase family	Ribulose-phosphate 3-epimerase, chloroplastic (Precursor) GN=RPE OS=Spinacia oleracea (Spinach) PE=1 SV=1	G	Carbohydrate transport and metabolism	PREDICTED: ribulose-phosphate 3-epimerase, chloroplastic-like [Cucumis sativus]
	CmoCh01G008740	12.765	13.9453	20.516	9.64432	8.28653	14.0473	15.2566	18.5005	20.8654	29.3661	25.9576	29.8511	[KAD]	Transcription;; RNA processing and modification;; Cell cycle control, cell division, chromosome partitioning	Molecular Function: DNA binding (GO:0003677);; Molecular Function: chromatin binding (GO:0003682);; Molecular Function: transcription factor activity, sequence-specific DNA binding (GO:0003700);; Biological Process: regulation of transcription, DNA-templated (GO:0006355);; Biological Process: response to wounding (GO:0009611);; Biological Process: cold acclimation (GO:0009631);; Biological Proces…	--	--	[K]	Transcription	Myb-like DNA-binding domain;; Myb-like DNA-binding domain	Transcription repressor MYB6 GN=MYB6 OS=Arabidopsis thaliana (Mouse-ear cress) PE=1 SV=1	K	Transcription	PREDICTED: transcription repressor MYB6-like [Cucumis sativus]
	CmoCh01G008860	2.68102	3.21062	3.00451	3.3193	2.87725	3.08321	4.76628	3.71618	3.05078	5.22097	4.50679	5.8593	[RTKL]	General function prediction only;; Signal transduction mechanisms;; Transcription;; Replication, recombination and repair	Molecular Function: nucleotide binding (GO:0000166);; Molecular Function: protein serine/threonine kinase activity (GO:0004674);; Biological Process: phosphorylation (GO:0016310);;	--	--	[D]	Cell cycle control, cell division, chromosome partitioning	Protein kinase domain;; Protein tyrosine kinase	Probable serine/threonine-protein kinase At1g09600 GN=At1g09600 OS=Arabidopsis thaliana (Mouse-ear cress) PE=3 SV=1	T	Signal transduction mechanisms	hypothetical protein Csa_5G650500 [Cucumis sativus]
	CmoCh01G009010	10.0732	7.99113	6.79294	10.9336	9.15932	10.8036	13.1822	11.1134	12.284	27.267	15.7454	21.8781	[G]	Carbohydrate transport and metabolism	Biological Process: sphingolipid metabolic process (GO:0006665);; Cellular Component: membrane (GO:0016020);; Molecular Function: hydrolase activity, acting on glycosyl bonds (GO:0016798);; Cellular Component: cell part (GO:0044464);;	K17108|0|csv:101204709|K17108 non-lysosomal glucosylceramidase [EC:3.2.1.45] | (RefSeq) non-lysosomal glucosylceramidase	Other glycan degradation (ko00511);; Sphingolipid metabolism (ko00600)	[G]	Carbohydrate transport and metabolism	Protein of unknown function, DUF608;; beta-Glucocerebrosidase 2 N terminal	--	G	Carbohydrate transport and metabolism	PREDICTED: non-lysosomal glucosylceramidase-like [Cucumis sativus]
	CmoCh01G009040	18.816	18.3941	24.6068	14.4428	22.3423	17.1956	22.8134	19.5906	18.4857	36.6694	36.0316	37.1538	[S]	Function unknown	Cellular Component: chloroplast (GO:0009507);;	--	--	[S]	Function unknown	SNARE associated Golgi protein	--	S	Function unknown	PREDICTED: uncharacterized protein LOC103498671 [Cucumis melo]
	CmoCh01G009160	8.28121	8.78564	5.36594	7.58561	6.79017	6.97613	13.0476	10.0916	7.62755	16.8884	15.7879	11.4679	--	--	Molecular Function: isomerase activity (GO:0016853);; Biological Process: cell redox homeostasis (GO:0045454);; Molecular Function: protein-disulfide reductase activity (GO:0047134);; Biological Process: oxidation-reduction process (GO:0055114);;	K17609|0|cmo:103498642|K17609 nucleoredoxin [EC:1.8.1.8] | (RefSeq) PDI3; probable nucleoredoxin 1	--	[R]	General function prediction only	Thioredoxin-like;; AhpC/TSA family;; Thioredoxin-like domain;; Redoxin;; Thioredoxin;; SCO1/SenC;; Thioredoxin-like;; Thioredoxin;; C1-like domain;; Glutaredoxin	Probable nucleoredoxin 1 GN=At1g60420 OS=Arabidopsis thaliana (Mouse-ear cress) PE=1 SV=1	O	Posttranslational modification, protein turnover, chaperones	PREDICTED: probable nucleoredoxin 1 [Cucumis melo]
	CmoCh01G009370	17.551	12.2097	13.0115	7.98137	10.0646	10.1501	24.558	17.8459	14.1767	28.2655	33.3053	35.3174	[R]	General function prediction only	Biological Process: rRNA processing (GO:0006364);; Cellular Component: chloroplast thylakoid (GO:0009534);; Biological Process: plastid organization (GO:0009657);; Cellular Component: chloroplast envelope (GO:0009941);; Biological Process: photosystem II assembly (GO:0010207);; Biological Process: myo-inositol hexakisphosphate biosynthetic process (GO:0010264);; Molecular Function: hydrolase acti…	--	--	[R]	General function prediction only	Alpha/beta hydrolase family;; Alpha/beta hydrolase family;; alpha/beta hydrolase fold	Pheophytinase, chloroplastic (Precursor) GN=MAC12.25 OS=Arabidopsis thaliana (Mouse-ear cress) PE=1 SV=1	R	General function prediction only	PREDICTED: 2-hydroxymuconate semialdehyde hydrolase-like [Cucumis sativus]
	CmoCh01G009760	5.43469	5.16137	8.51243	5.28415	5.90457	5.2779	8.15864	5.786	7.2793	9.84624	10.6231	12.6672	--	--	--	--	--	--	--	--	--	S	Function unknown	PREDICTED: uncharacterized protein LOC101218997 isoform 1 [Cucumis sativus]
	CmoCh01G010620	3.89778	4.81806	4.27389	5.0632	3.89621	3.95724	6.3108	4.36618	4.63804	8.00427	8.97643	9.04749	--	--	--	--	--	--	--	--	--	S	Function unknown	PREDICTED: uncharacterized protein LOC103504045 [Cucumis melo]
	CmoCh01G010650	2.24026	2.27195	2.13773	2.06802	1.25402	1.84848	1.20296	1.37065	2.62004	4.19383	5.36799	3.35161	--	--	--	--	--	--	--	--	--	S	Function unknown	hypothetical protein [Cucumis melo subsp. melo]
	CmoCh01G010980	13.927	14.3279	15.7968	14.1702	16.0222	13.5035	17.4371	12.8151	15.7387	26.8604	27.1246	32.2956	[F]	Nucleotide transport and metabolism	Molecular Function: uridine kinase activity (GO:0004849);; Molecular Function: ATP binding (GO:0005524);; Biological Process: phosphorylation (GO:0016310);; Molecular Function: transferase activity, transferring glycosyl groups (GO:0016757);; Molecular Function: phosphotransferase activity, alcohol group as acceptor (GO:0016773);; Biological Process: UMP salvage (GO:0044206);; Biological Process:…	--	--	[TZ]	Signal transduction mechanisms;; Cytoskeleton	Uracil phosphoribosyltransferase;; Phosphoribulokinase / Uridine kinase family;; Dephospho-CoA kinase	Putative uracil phosphoribosyltransferase GN=M3E9.60 OS=Arabidopsis thaliana (Mouse-ear cress) PE=2 SV=2	F	Nucleotide transport and metabolism	PREDICTED: uridine kinase-like protein 3-like [Cucumis sativus]
	CmoCh01G011380	0.404429	0.467147	0.355629	0.230423	0.298065	0.153433	0.413762	0.306497	0.152807	5.0036	1.93626	1.91035	[V]	Defense mechanisms	Molecular Function: ATP binding (GO:0005524);; Biological Process: obsolete ATP catabolic process (GO:0006200);; Cellular Component: integral component of membrane (GO:0016021);; Molecular Function: ATPase activity, coupled to transmembrane movement of substances (GO:0042626);; Biological Process: transmembrane transport (GO:0055085);;	K05666|0|cmo:103501226|K05666 ATP-binding cassette, subfamily C (CFTR/MRP), member 2 | (RefSeq) ABC transporter C family member 3-like	--	[Q]	Secondary metabolites biosynthesis, transport and catabolism	ABC transporter;; ABC transporter transmembrane region;; AAA domain;; Miro-like protein;; P-loop containing region of AAA domain;; 50S ribosome-binding GTPase;; Domain of unknown function DUF87;; Dynamin family	ABC transporter C family member 3 GN=MJG19.3 OS=Arabidopsis thaliana (Mouse-ear cress) PE=1 SV=1	Q	Secondary metabolites biosynthesis, transport and catabolism	PREDICTED: LOW QUALITY PROTEIN: ABC transporter C family member 3-like [Cucumis melo]
	CmoCh01G011400	18.1178	12.9023	15.6126	18.3678	19.2735	23.065	23.5022	23.2004	26.9925	40.1631	34.1676	35.0768	[E]	Amino acid transport and metabolism	Cellular Component: nucleus (GO:0005634);; Cellular Component: mitochondrion (GO:0005739);; Biological Process: cysteine biosynthetic process from serine (GO:0006535);; Molecular Function: zinc ion binding (GO:0008270);; Molecular Function: serine O-acetyltransferase activity (GO:0009001);; Biological Process: response to cold (GO:0009409);; Cellular Component: chloroplast (GO:0009507);; Biologic…	K00640|0|cmo:103501225|K00640 serine O-acetyltransferase [EC:2.3.1.30] | (RefSeq) serine acetyltransferase 1, chloroplastic	Cysteine and methionine metabolism (ko00270);; Sulfur metabolism (ko00920);; Carbon metabolism (ko01200);; Biosynthesis of amino acids (ko01230)	[E]	Amino acid transport and metabolism	Serine acetyltransferase, N-terminal;; Bacterial transferase hexapeptide (six repeats)	Serine acetyltransferase 1, chloroplastic GN=F14J16.18 OS=Arabidopsis thaliana (Mouse-ear cress) PE=1 SV=2	E	Amino acid transport and metabolism	PREDICTED: serine acetyltransferase 1, chloroplastic [Cucumis melo]
	CmoCh01G011420	0.266241	0.379322	0.486886	0.492916	0.763324	0.495493	0.995733	0.572603	0.882368	1.00357	0.869727	0.924623	--	--	Biological Process: multidimensional cell growth (GO:0009825);; Biological Process: auxin polar transport (GO:0009926);; Biological Process: meristem structural organization (GO:0009933);; Biological Process: radial pattern formation (GO:0009956);; Biological Process: leaf morphogenesis (GO:0009965);; Biological Process: leaf vascular tissue pattern formation (GO:0010305);;	--	--	[S]	Function unknown	--	Protein TORNADO 1 GN=MTE17.26 OS=Arabidopsis thaliana (Mouse-ear cress) PE=2 SV=1	S	Function unknown	PREDICTED: protein TORNADO 1 [Cucumis melo]
	CmoCh01G011580	3.09817	3.64607	3.12242	3.17713	4.05755	2.85403	3.62225	3.93976	3.92573	5.31609	5.00607	6.77463	--	--	Cellular Component: cell part (GO:0044464);;	--	--	[V]	Defense mechanisms	LBP / BPI / CETP family, N-terminal domain;; LBP / BPI / CETP family, C-terminal domain	Putative BPI/LBP family protein At1g04970 (Precursor) GN=At1g04970 OS=Arabidopsis thaliana (Mouse-ear cress) PE=2 SV=1	V	Defense mechanisms	PREDICTED: putative BPI/LBP family protein At1g04970 [Cucumis melo]
	CmoCh01G011620	3.48395	3.14643	4.34411	1.80903	2.88661	2.68441	2.22587	2.77325	2.9131	6.95893	5.6828	5.52477	--	--	Cellular Component: mitochondrion (GO:0005739);; Biological Process: response to cold (GO:0009409);; Biological Process: response to water deprivation (GO:0009414);; Biological Process: response to abscisic acid (GO:0009737);; Biological Process: hyperosmotic salinity response (GO:0042538);;	--	--	--	--	Protein of unknown function (DUF3537)	--	R	General function prediction only	PREDICTED: uncharacterized protein LOC101212672 [Cucumis sativus]
	CmoCh01G011900	15.3999	12.1907	15.1996	10.1898	13.2686	10.9294	18.8513	18.3987	16.9422	29.9428	29.0203	30.2396	--	--	Biological Process: response to oxidative stress (GO:0006979);; Cellular Component: chloroplast thylakoid membrane (GO:0009535);; Cellular Component: thylakoid lumen (GO:0031977);;	--	--	[M]	Cell wall/membrane/envelope biogenesis	Lipocalin-like domain;; Lipocalin / cytosolic fatty-acid binding protein family	--	M	Cell wall/membrane/envelope biogenesis	PREDICTED: uncharacterized protein LOC103494915 [Cucumis melo]
	CmoCh01G011910	3.22998	7.85027	8.02916	3.3885	5.21157	5.89987	2.73457	2.44554	2.71881	9.67781	9.27811	8.61967	[R]	General function prediction only	--	--	--	[R]	General function prediction only	Miro-like protein;; Ras family	Ras-related protein RABA4b GN=T5J17.160 OS=Arabidopsis thaliana (Mouse-ear cress) PE=1 SV=1	R	General function prediction only	PREDICTED: septum-promoting GTP-binding protein 1 isoform X1 [Cucumis melo]
	CmoCh01G012250	5.8938	5.0353	5.37102	1.90233	2.13755	2.40367	8.37067	4.46733	4.71057	12.2283	15.8775	14.9599	[RTKL]	General function prediction only;; Signal transduction mechanisms;; Transcription;; Replication, recombination and repair	--	--	--	--	--	Protein tyrosine kinase;; Protein kinase domain;; PAN-like domain;; S-locus glycoprotein family;; Domain of unknown function (DUF3403)	G-type lectin S-receptor-like serine/threonine-protein kinase At4g27290 (Precursor) GN=At4g27290 OS=Arabidopsis thaliana (Mouse-ear cress) PE=3 SV=4	T	Signal transduction mechanisms	PREDICTED: G-type lectin S-receptor-like serine/threonine-protein kinase At4g27290 isoform X2 [Cucumis melo]
	CmoCh01G012460	1.42555	2.37519	1.80431	0.796359	0.057757	0.85426	0.947767	0.726783	1.40415	6.45699	4.57072	5.91606	--	--	--	--	--	--	--	--	--	S	Function unknown	PREDICTED: uncharacterized protein LOC103495017 [Cucumis melo]
	CmoCh01G012820	12.9704	10.9403	10.7815	7.60416	8.85629	8.87385	15.2771	12.3103	12.3284	21.4395	21.183	22.0108	[E]	Amino acid transport and metabolism	Molecular Function: L-tyrosine:2-oxoglutarate aminotransferase activity (GO:0004838);; Biological Process: cellular amino acid metabolic process (GO:0006520);; Biological Process: iron ion transport (GO:0006826);; Cellular Component: plastid (GO:0009536);; Biological Process: vitamin E biosynthetic process (GO:0010189);; Molecular Function: pyridoxal phosphate binding (GO:0030170);; Molecular Fun…	--	--	[E]	Amino acid transport and metabolism	Aminotransferase class I and II;; Beta-eliminating lyase;; Aminotransferase class-V;; Cys/Met metabolism PLP-dependent enzyme	Probable aminotransferase TAT2 GN=At5g53970 OS=Arabidopsis thaliana (Mouse-ear cress) PE=2 SV=1	E	Amino acid transport and metabolism	PREDICTED: probable aminotransferase TAT2-like [Cucumis sativus]
	CmoCh01G013260	5.03807	6.23571	7.80443	5.67389	6.97931	6.34171	7.79383	7.0778	7.38573	11.9307	12.4036	13.0793	--	--	Cellular Component: plasma membrane (GO:0005886);; Biological Process: carbohydrate transport (GO:0008643);; Cellular Component: integral component of membrane (GO:0016021);;	K15382|7.65678e-126|csv:101220605|K15382 solute carrier family 50 (sugar transporter) | (RefSeq) bidirectional sugar transporter SWEET2	--	[R]	General function prediction only	Sugar efflux transporter for intercellular exchange	Bidirectional sugar transporter SWEET2 GN=SWEET2 OS=Arabidopsis thaliana (Mouse-ear cress) PE=2 SV=1	P	Inorganic ion transport and metabolism	PREDICTED: bidirectional sugar transporter SWEET2-like [Cucumis sativus]
	CmoCh01G013330	7.16797	7.80719	7.3922	8.14584	8.74608	8.03191	8.67133	7.37798	7.44869	14.959	13.6313	14.0766	[Q]	Secondary metabolites biosynthesis, transport and catabolism	Molecular Function: oxidoreductase activity (GO:0016491);; Molecular Function: metal ion binding (GO:0046872);;	K07426|0|cmo:103486999|K07426 cytochrome P450 family 4 subfamily B polypeptide 1 [EC:1.14.14.1] | (RefSeq) cytochrome P450 CYP72A219-like	--	[QI]	Secondary metabolites biosynthesis, transport and catabolism;; Lipid transport and metabolism	Cytochrome P450	Cytochrome P450 CYP72A219 OS=Panax ginseng (Korean ginseng) PE=2 SV=1	Q	Secondary metabolites biosynthesis, transport and catabolism	PREDICTED: cytochrome P450 CYP72A219-like [Cucumis melo]
	CmoCh01G013450	4.23104	4.14736	3.15654	3.91359	2.2792	2.96975	4.24609	4.69077	3.76686	9.60356	8.39312	6.65519	--	--	Molecular Function: transferase activity (GO:0016740);;	--	--	[GC]	Carbohydrate transport and metabolism;; Energy production and conversion	UDP-glucoronosyl and UDP-glucosyl transferase	UDP-glucose flavonoid 3-O-glucosyltransferase 6 {ECO:0000303|PubMed:18487633} OS=Fragaria ananassa (Strawberry) PE=1 SV=1	CG	Energy production and conversion;; Carbohydrate transport and metabolism	hypothetical protein Csa_4G620600 [Cucumis sativus]
	CmoCh01G013490	7.35215	5.94553	5.04759	4.60845	2.5433	5.22246	7.6849	6.30128	3.67747	15.9169	10.9788	8.0965	--	--	Molecular Function: zinc ion transmembrane transporter activity (GO:0005385);; Cellular Component: integral component of membrane (GO:0016021);; Biological Process: zinc II ion transmembrane transport (GO:0071577);;	K14709|2.61255e-145|cmo:103502480|K14709 solute carrier family 39 (zinc transporter), member 1/2/3 | (RefSeq) zinc transporter 5-like	--	[P]	Inorganic ion transport and metabolism	ZIP Zinc transporter	Zinc transporter 3 (Precursor) GN=ZIP3 OS=Arabidopsis thaliana (Mouse-ear cress) PE=2 SV=1	P	Inorganic ion transport and metabolism	PREDICTED: zinc transporter 5-like [Cucumis melo]
	CmoCh01G014060	3.33849	2.68927	2.35339	3.78631	4.87167	4.14893	5.11528	3.79982	4.74668	7.14646	5.45793	5.91102	[S]	Function unknown	--	--	--	--	--	Uncharacterized protein family, UPF0114	--	S	Function unknown	PREDICTED: uncharacterized protein LOC103487632 isoform X1 [Cucumis melo]
	CmoCh01G014760	0	0.14318	0	0	0.014745	0.093546	0.542836	0.902756	0.371024	0.828023	0.408968	0.467806	--	--	--	--	--	--	--	--	Synaptonemal complex protein 1 GN=ZYP1A OS=Arabidopsis thaliana (Mouse-ear cress) PE=2 SV=1	S	Function unknown	hypothetical protein Csa_3G895810 [Cucumis sativus]
	CmoCh01G014790	5.43902	4.80746	5.55096	5.36454	4.87611	5.67729	8.56178	8.23557	9.44606	10.9986	8.51772	7.72079	[EH]	Amino acid transport and metabolism;; Coenzyme transport and metabolism	Biological Process: para-aminobenzoic acid biosynthetic process (GO:0008153);; Molecular Function: 4-amino-4-deoxychorismate lyase activity (GO:0008696);; Cellular Component: chloroplast stroma (GO:0009570);; Biological Process: tetrahydrofolate biosynthetic process (GO:0046654);;	K18482|0|cmo:103503592|K18482 4-amino-4-deoxychorismate lyase [EC:4.1.3.38] | (RefSeq) D-amino-acid transaminase, chloroplastic	Folate biosynthesis (ko00790)	[E]	Amino acid transport and metabolism	Aminotransferase class IV	D-amino-acid transaminase, chloroplastic {ECO:0000303|PubMed:18318836} (Precursor) OS=Arabidopsis thaliana (Mouse-ear cress) PE=1 SV=1	E	Amino acid transport and metabolism	PREDICTED: branched-chain-amino-acid aminotransferase-like protein 3, chloroplastic [Cucumis melo]
	CmoCh01G014850	0.375242	0	0.238536	0	0	0	2.84471	1.97082	2.67547	1.21452	2.20831	4.35959	[T]	Signal transduction mechanisms	--	--	--	[R]	General function prediction only	WD domain, G-beta repeat;; Nup133 N terminal like;; Nucleoporin Nup120/160	Putative coatomer subunit beta&apos;-3 GN=OJ1006_A02.22 OS=Oryza sativa subsp. japonica (Rice) PE=3 SV=2	R	General function prediction only	Transducin/WD40 repeat-like superfamily protein [Theobroma cacao]
	CmoCh01G015060	8.79326	9.34807	9.14347	5.75118	7.04803	6.63219	9.49237	4.47595	6.77461	20.9199	24.9874	26.0571	--	--	Cellular Component: integral component of membrane (GO:0016021);;	--	--	[E]	Amino acid transport and metabolism	Transmembrane amino acid transporter protein	Amino acid permease 6 GN=AAP6 OS=Arabidopsis thaliana (Mouse-ear cress) PE=1 SV=1	E	Amino acid transport and metabolism	PREDICTED: amino acid permease 6-like [Cucumis sativus]
	CmoCh01G015070	3.20255	2.96636	3.68291	3.48766	3.01503	3.15522	3.42081	2.98766	2.78479	6.69772	5.59054	4.85879	[RTKL]	General function prediction only;; Signal transduction mechanisms;; Transcription;; Replication, recombination and repair	Biological Process: activation of MAPKK activity (GO:0000186);; Biological Process: response to molecule of bacterial origin (GO:0002237);; Molecular Function: MAP kinase kinase kinase activity (GO:0004709);; Molecular Function: ATP binding (GO:0005524);; Biological Process: protein targeting to membrane (GO:0006612);; Biological Process: positive regulation of flavonoid biosynthetic process (GO:…	--	--	--	--	Protein kinase domain;; Protein tyrosine kinase;; Leucine Rich repeats (2 copies);; Leucine rich repeat;; Leucine Rich Repeat;; Leucine Rich repeat	Receptor-like protein kinase HSL1 (Precursor) GN=HSL1 OS=Arabidopsis thaliana (Mouse-ear cress) PE=2 SV=1	T	Signal transduction mechanisms	PREDICTED: receptor-like protein kinase HSL1-like [Cucumis sativus]
	CmoCh01G015290	0.202564	0.124507	0.150984	0.185189	0.197526	0.110489	0.410536	0.573389	0.228976	1.74532	1.03228	1.70984	[RTKL]	General function prediction only;; Signal transduction mechanisms;; Transcription;; Replication, recombination and repair	Biological Process: MAPK cascade (GO:0000165);; Molecular Function: protein serine/threonine kinase activity (GO:0004674);; Biological Process: protein phosphorylation (GO:0006468);;	--	--	[T]	Signal transduction mechanisms	Ethylene-responsive protein kinase Le-CTR1;; Protein tyrosine kinase;; Protein kinase domain	Serine/threonine-protein kinase CTR1 GN=CTR1 OS=Arabidopsis thaliana (Mouse-ear cress) PE=1 SV=1	T	Signal transduction mechanisms	PREDICTED: serine/threonine-protein kinase CTR1 isoform X1 [Cucumis melo]
	CmoCh01G015440	4.51573	3.93245	4.69156	3.57472	4.94451	3.39871	3.28142	3.50084	2.87577	12.4497	17.7397	7.76817	[C]	Energy production and conversion	Cellular Component: vacuole (GO:0005773);; Molecular Function: hydrogen ion transmembrane transporter activity (GO:0015078);; Biological Process: ATP hydrolysis coupled proton transport (GO:0015991);; Cellular Component: integral component of membrane (GO:0016021);; Cellular Component: proton-transporting V-type ATPase, V0 domain (GO:0033179);;	K03661|2.19773e-101|tcc:TCM_038351|K03661 V-type H+-transporting ATPase 21kDa proteolipid subunit | (RefSeq) ATPase, F0/V0 complex, subunit C protein	Oxidative phosphorylation (ko00190);; Phagosome (ko04145)	[C]	Energy production and conversion	ATP synthase subunit C	V-type proton ATPase subunit c&apos;&apos;1 GN=L23H3.10 OS=Arabidopsis thaliana (Mouse-ear cress) PE=1 SV=1	C	Energy production and conversion	ATPase, F0/V0 complex, subunit C protein [Theobroma cacao]
	CmoCh01G015450	4.36034	6.58318	6.58653	4.89287	6.67511	5.97311	6.23075	4.10062	6.24686	10.2839	10.2069	10.3106	--	--	--	--	--	--	--	--	--	S	Function unknown	PREDICTED: uncharacterized protein LOC101225695 [Cucumis sativus]
	CmoCh01G015590	1.97258	2.27699	2.72688	1.90406	3.59053	4.36925	4.85087	3.03964	3.17232	5.12388	5.58188	5.65842	--	--	Molecular Function: DNA binding (GO:0003677);; Molecular Function: transcription factor activity, sequence-specific DNA binding (GO:0003700);; Cellular Component: nucleus (GO:0005634);; Biological Process: regulation of transcription, DNA-templated (GO:0006355);;	--	--	--	--	AP2 domain	Ethylene-responsive transcription factor SHINE 3 GN=F18G18.130 OS=Arabidopsis thaliana (Mouse-ear cress) PE=2 SV=1	K	Transcription	PREDICTED: ethylene-responsive transcription factor SHINE 3-like [Cucumis sativus]
	CmoCh01G016540	0.876463	0.157995	1.45222	0.288447	1.00876	0.717037	1.02266	0.557628	1.08021	2.2448	2.71642	2.94197	--	--	Molecular Function: protein domain specific binding (GO:0019904);;	--	--	[O]	Posttranslational modification, protein turnover, chaperones	14-3-3 protein	14-3-3 protein 7 GN=TFT7 OS=Solanum lycopersicum (Tomato) PE=2 SV=2	O	Posttranslational modification, protein turnover, chaperones	PREDICTED: 14-3-3 protein 7-like [Cucumis sativus]
	CmoCh01G016550	25.2344	26.6827	27.7536	24.4982	22.0928	22.5665	29.4851	25.9646	25.8385	50.6038	41.2089	46.241	[S]	Function unknown	--	--	--	[T]	Signal transduction mechanisms	Leucine Rich repeats (2 copies);; Leucine rich repeat;; Leucine Rich Repeat;; Leucine-rich repeat;; Leucine Rich repeat	Probable LRR receptor-like serine/threonine-protein kinase At4g08850 (Precursor) GN=At4g08850 OS=Arabidopsis thaliana (Mouse-ear cress) PE=2 SV=3	T	Signal transduction mechanisms	PREDICTED: uncharacterized protein LOC101212929 [Cucumis sativus]
	CmoCh01G016650	37.4119	42.9044	43.799	46.9267	58.962	49.5614	71.8118	49.9928	59.3629	66.0273	81.9949	80.6657	--	--	Molecular Function: peroxidase activity (GO:0004601);; Cellular Component: nucleus (GO:0005634);; Biological Process: pentose-phosphate shunt (GO:0006098);; Biological Process: rRNA processing (GO:0006364);; Biological Process: response to oxidative stress (GO:0006979);; Cellular Component: chloroplast thylakoid membrane (GO:0009535);; Cellular Component: chloroplast thylakoid lumen (GO:0009543);…	K00434|0|cmo:103503691|K00434 L-ascorbate peroxidase [EC:1.11.1.11] | (RefSeq) thylakoid lumenal 29 kDa protein, chloroplastic	Ascorbate and aldarate metabolism (ko00053);; Glutathione metabolism (ko00480)	--	--	Peroxidase	Thylakoid lumenal 29 kDa protein, chloroplastic (Precursor) GN=CLEB3J9 OS=Solanum lycopersicum (Tomato) PE=3 SV=1	R	General function prediction only	PREDICTED: thylakoid lumenal 29 kDa protein, chloroplastic isoform X1 [Cucumis melo]
	CmoCh01G016880	0.443959	0.692478	0.45733	0.457524	0.232065	0.332851	0.431174	0.469294	0.359348	1.48507	1.5457	1.17247	--	--	Biological Process: metabolic process (GO:0008152);; Molecular Function: hydrolase activity, acting on ester bonds (GO:0016788);;	K01051|0|cmo:103503665|K01051 pectinesterase [EC:3.1.1.11] | (RefSeq) probable pectinesterase/pectinesterase inhibitor 20	Pentose and glucuronate interconversions (ko00040);; Starch and sucrose metabolism (ko00500)	--	--	Pectinesterase;; Plant invertase/pectin methylesterase inhibitor	Pectinesterase 41 (Precursor) GN=T14P8.14 OS=Arabidopsis thaliana (Mouse-ear cress) PE=2 SV=2	G	Carbohydrate transport and metabolism	PREDICTED: probable pectinesterase/pectinesterase inhibitor 20 isoform X1 [Cucumis melo]
	CmoCh01G017410	4.0679	4.47778	4.42262	3.00751	2.59936	3.14028	3.62908	3.93922	3.02547	8.35341	4.94899	9.09789	--	--	--	--	--	--	--	Protein of unknown function (DUF1350)	--	S	Function unknown	PREDICTED: uncharacterized protein LOC103493718 isoform X1 [Cucumis melo]
	CmoCh01G017490	31.3369	43.0928	58.4764	31.4518	27.4291	31.357	40.3331	39.5727	43.7447	95.0061	70.6587	64.037	--	--	--	--	--	--	--	Protein of unknown function (DUF1677)	--	S	Function unknown	PREDICTED: uncharacterized protein LOC101216724 isoform 1 [Cucumis sativus]
	CmoCh01G017500	6.89829	7.21788	9.0996	4.92465	4.81271	5.39286	7.83107	1.19023	7.09487	20.0373	11.2904	12.9389	#N/A	#N/A	#N/A	#N/A	#N/A	#N/A	#N/A	#N/A	#N/A	#N/A	#N/A	#N/A
	CmoCh01G017820	13.5487	7.34259	17.3187	8.96612	10.3602	9.86507	17.1611	13.637	14.5561	18.8916	23.8065	24.3924	--	--	Molecular Function: electron carrier activity (GO:0009055);; Molecular Function: protein disulfide oxidoreductase activity (GO:0015035);; Biological Process: cell redox homeostasis (GO:0045454);;	--	--	[O]	Posttranslational modification, protein turnover, chaperones	Glutaredoxin	Glutaredoxin-C6 GN=F26P21.160 OS=Arabidopsis thaliana (Mouse-ear cress) PE=2 SV=2	O	Posttranslational modification, protein turnover, chaperones	PREDICTED: glutaredoxin-C6-like [Cucumis sativus]
	CmoCh01G018300	2.87992	3.96879	3.90533	1.57963	1.90511	2.80651	3.91452	4.12764	5.57953	5.90455	6.49958	10.0692	--	--	--	--	--	--	--	--	--	S	Function unknown	PREDICTED: uncharacterized protein LOC103493622 isoform X1 [Cucumis melo]
	CmoCh01G019090	7.4349	11.4267	11.1877	6.628	9.44055	5.42854	12.135	8.00493	7.25085	23.8386	20.8377	19.6532	--	--	--	--	--	--	--	--	BRI1 kinase inhibitor 1 GN=BKI1 OS=Arabidopsis thaliana (Mouse-ear cress) PE=1 SV=1	T	Signal transduction mechanisms	PREDICTED: BRI1 kinase inhibitor 1-like [Cucumis sativus]
	CmoCh01G019260	19.2566	18.036	18.0605	14.573	11.2409	10.5267	16.5121	12.6415	9.34242	46.2242	36.0331	30.5204	[S]	Function unknown	--	--	--	--	--	NB-ARC domain;; Leucine Rich repeats (2 copies);; Leucine rich repeat;; Arabidopsis broad-spectrum mildew resistance protein RPW8	Probable disease resistance protein At4g33300 GN=At4g33300 OS=Arabidopsis thaliana (Mouse-ear cress) PE=2 SV=3	R	General function prediction only	PREDICTED: probable disease resistance protein At4g33300 [Cucumis melo]
	CmoCh01G019920	24.6327	22.268	26.2114	18.5853	22.717	23.029	26.4241	23.297	28.5231	40.1597	27.4915	46.7911	[S]	Function unknown	Molecular Function: nuclease activity (GO:0004518);; Biological Process: defense response to fungus (GO:0050832);; Biological Process: nucleic acid phosphodiester bond hydrolysis (GO:0090305);;	--	--	--	--	Bifunctional nuclease	Bifunctional nuclease 2 GN=BBD2 OS=Arabidopsis thaliana (Mouse-ear cress) PE=2 SV=1	R	General function prediction only	PREDICTED: bifunctional nuclease 1 [Cucumis melo]
	CmoCh01G020230	33.4561	29.7195	32.5737	28.4392	50.3464	42.9566	72.813	60.9381	54.108	64.6342	85.86	73.1201	[P]	Inorganic ion transport and metabolism	Biological Process: sulfate assimilation (GO:0000103);; Molecular Function: sulfate adenylyltransferase (ATP) activity (GO:0004781);; Cellular Component: cytosol (GO:0005829);; Cellular Component: chloroplast stroma (GO:0009570);;	K13811|0|cmo:103503887|K13811 3'-phosphoadenosine 5'-phosphosulfate synthase [EC:2.7.7.4 2.7.1.25] | (RefSeq) ATP sulfurylase 2	Purine metabolism (ko00230);; Monobactam biosynthesis (ko00261);; Selenocompound metabolism (ko00450);; Sulfur metabolism (ko00920)	[P]	Inorganic ion transport and metabolism	ATP-sulfurylase;; PUA-like domain	ATP sulfurylase 2 (Precursor) GN=F6F9.2 OS=Arabidopsis thaliana (Mouse-ear cress) PE=1 SV=1	F	Nucleotide transport and metabolism	PREDICTED: ATP sulfurylase 2 [Cucumis melo]
	CmoCh01G020400	7.88955	5.84157	9.21822	8.59578	5.33328	7.88747	23.5501	16.5987	19.211	11.0662	15.0949	14.4923	--	--	--	--	--	--	--	--	--	--	--	PREDICTED: uncharacterized protein LOC103504021 [Cucumis melo]
	CmoCh01G020410	4.54268	3.95097	5.43372	2.99152	3.81956	3.7151	5.98579	4.3482	4.94377	7.2051	8.55778	8.14979	--	--	Biological Process: intracellular protein transport (GO:0006886);; Biological Process: retrograde transport, endosome to Golgi (GO:0042147);;	K18468|0|cmo:103503864|K18468 vacuolar protein sorting-associated protein 35 | (RefSeq) vacuolar protein sorting-associated protein 35B	Endocytosis (ko04144)	[U]	Intracellular trafficking, secretion, and vesicular transport	Vacuolar protein sorting-associated protein 35	Vacuolar protein sorting-associated protein 35B GN=VPS35B OS=Arabidopsis thaliana (Mouse-ear cress) PE=1 SV=1	U	Intracellular trafficking, secretion, and vesicular transport	PREDICTED: vacuolar protein sorting-associated protein 35B isoform X1 [Cucumis melo]
	CmoCh01G020480	2.19888	3.38294	2.68086	2.42099	1.8707	1.84	1.27712	1.16652	1.79451	3.62684	3.28505	2.74389	[RTKL]	General function prediction only;; Signal transduction mechanisms;; Transcription;; Replication, recombination and repair	Molecular Function: calmodulin-dependent protein kinase activity (GO:0004683);; Molecular Function: calcium ion binding (GO:0005509);; Molecular Function: ATP binding (GO:0005524);; Cellular Component: nucleus (GO:0005634);; Cellular Component: cytoplasm (GO:0005737);; Cellular Component: plasma membrane (GO:0005886);; Biological Process: protein phosphorylation (GO:0006468);;	K13412|0|cmo:103503857|K13412 calcium-dependent protein kinase [EC:2.7.11.1] | (RefSeq) calcium-dependent protein kinase 29	Plant-pathogen interaction (ko04626)	[T]	Signal transduction mechanisms	Protein kinase domain;; Protein tyrosine kinase;; EF hand;; EF-hand domain pair;; EF-hand domain pair;; EF-hand domain;; EF hand;; Cytoskeletal-regulatory complex EF hand;; Secreted protein acidic and rich in cysteine Ca binding region	Calcium-dependent protein kinase 29 GN=CPK29 OS=Arabidopsis thaliana (Mouse-ear cress) PE=2 SV=2	T	Signal transduction mechanisms	PREDICTED: calcium-dependent protein kinase 29 [Cucumis melo]
	CmoCh01G020580	0.953858	1.83484	1.30714	0.287365	0.392384	0.451037	0.5386	0.802282	0.403198	2.15068	1.32267	2.00304	[Q]	Secondary metabolites biosynthesis, transport and catabolism	Molecular Function: copper ion binding (GO:0005507);; Molecular Function: L-ascorbate oxidase activity (GO:0008447);; Biological Process: oxidation-reduction process (GO:0055114);;	--	--	[Q]	Secondary metabolites biosynthesis, transport and catabolism	Multicopper oxidase;; Multicopper oxidase;; Multicopper oxidase	L-ascorbate oxidase homolog (Precursor) OS=Nicotiana tabacum (Common tobacco) PE=1 SV=1	Q	Secondary metabolites biosynthesis, transport and catabolism	PREDICTED: L-ascorbate oxidase homolog [Cucumis melo]
	CmoCh01G020620	45.4133	41.5147	44.4517	38.1969	52.857	42.8472	62.3458	54.3493	51.5789	107.617	96.8884	95.2862	[O]	Posttranslational modification, protein turnover, chaperones	Molecular Function: metalloendopeptidase activity (GO:0004222);; Molecular Function: ATP binding (GO:0005524);; Biological Process: proteolysis (GO:0006508);; Cellular Component: chloroplast thylakoid membrane (GO:0009535);; Cellular Component: chloroplast envelope (GO:0009941);; Biological Process: photoinhibition (GO:0010205);; Molecular Function: nucleoside-triphosphatase activity (GO:0017111)…	K03798|0|pxb:103927102|K03798 cell division protease FtsH [EC:3.4.24.-] | (RefSeq) ATP-dependent zinc metalloprotease FTSH, chloroplastic	--	[O]	Posttranslational modification, protein turnover, chaperones	Peptidase family M41;; ATPase family associated with various cellular activities (AAA);; AAA domain (dynein-related subfamily)	ATP-dependent zinc metalloprotease FTSH, chloroplastic (Precursor; Fragment) GN=FTSH OS=Capsicum annuum (Bell pepper) PE=2 SV=1	O	Posttranslational modification, protein turnover, chaperones	PREDICTED: ATP-dependent zinc metalloprotease FTSH, chloroplastic isoform X1 [Pyrus x bretschneideri]
	CmoCh01G020720	2.14889	1.97469	1.71923	2.0294	2.01531	3.02247	3.86859	5.21426	6.58605	5.86392	3.09743	5.68255	--	--	Cellular Component: plasma membrane (GO:0005886);; Molecular Function: hedgehog receptor activity (GO:0008158);; Cellular Component: plasmodesma (GO:0009506);; Cellular Component: integral component of membrane (GO:0016021);; Biological Process: cholesterol transport (GO:0030301);;	K12385|2.22517e-136|cmo:103493815|K12385 Niemann-Pick C1 protein | (RefSeq) Niemann-Pick C1 protein	--	[I]	Lipid transport and metabolism	--	--	I	Lipid transport and metabolism	PREDICTED: Niemann-Pick C1 protein isoform X2 [Cucumis melo]
	CmoCh01G020840	294.477	291.388	399.418	358.33	479.667	428.468	655.511	452.056	473.818	525.955	677.92	663.453	[G]	Carbohydrate transport and metabolism	Molecular Function: glyceraldehyde-3-phosphate dehydrogenase (NAD+) (phosphorylating) activity (GO:0004365);; Biological Process: glycolytic process (GO:0006096);; Biological Process: pentose-phosphate shunt (GO:0006098);; Biological Process: rRNA processing (GO:0006364);; Biological Process: unsaturated fatty acid biosynthetic process (GO:0006636);; Biological Process: response to cold (GO:00094…	K05298|0|cmo:103493832|K05298 glyceraldehyde-3-phosphate dehydrogenase (NADP+) (phosphorylating) [EC:1.2.1.13] | (RefSeq) glyceraldehyde-3-phosphate dehydrogenase B, chloroplastic	Carbon fixation in photosynthetic organisms (ko00710);; Carbon metabolism (ko01200)	[G]	Carbohydrate transport and metabolism	Glyceraldehyde 3-phosphate dehydrogenase, C-terminal domain;; Glyceraldehyde 3-phosphate dehydrogenase, NAD binding domain;; CP12 domain	Glyceraldehyde-3-phosphate dehydrogenase B, chloroplastic (Precursor) GN=GAPB OS=Pisum sativum (Garden pea) PE=2 SV=2	G	Carbohydrate transport and metabolism	PREDICTED: glyceraldehyde-3-phosphate dehydrogenase B, chloroplastic isoform X2 [Cucumis melo]
	CmoCh01G020880	13.5775	11.5752	11.3529	10.3064	13.164	12.9173	20.4742	17.4465	20.8405	29.4065	27.2708	28.5832	--	--	Cellular Component: plasma membrane (GO:0005886);; Biological Process: rRNA processing (GO:0006364);; Biological Process: chloroplast relocation (GO:0009902);; Biological Process: thylakoid membrane organization (GO:0010027);; Biological Process: photosystem II assembly (GO:0010207);; Biological Process: regulation of protein dephosphorylation (GO:0035304);; Biological Process: transcription from…	--	--	--	--	N-terminal C2 in EEIG1 and EHBP1 proteins	--	S	Function unknown	PREDICTED: uncharacterized protein LOC101218314 [Cucumis sativus]
	CmoCh01G021100	1.95237	2.9004	1.10689	1.71849	1.65002	2.59112	1.99908	3.24856	2.66927	6.965	5.57679	5.86127	--	--	Biological Process: respiratory burst involved in defense response (GO:0002679);; Cellular Component: nucleolus (GO:0005730);; Biological Process: ethylene-activated signaling pathway (GO:0009873);; Biological Process: response to chitin (GO:0010200);; Biological Process: proline transport (GO:0015824);; Biological Process: intracellular signal transduction (GO:0035556);;	--	--	--	--	Domain of unknown function (DUF4228)	--	S	Function unknown	hypothetical protein Csa_4G665120 [Cucumis sativus]
	CmoCh02G000030	2.82068	2.56229	2.14249	2.5895	1.9887	2.35166	2.78906	2.29952	2.37296	9.34705	6.65492	5.28069	#N/A	#N/A	#N/A	#N/A	#N/A	#N/A	#N/A	#N/A	#N/A	#N/A	#N/A	#N/A
	CmoCh02G000640	114.113	78.6578	76.2816	80.08	82.8228	74.0147	123.012	85.0111	87.7955	229.719	187.005	231.045	[R]	General function prediction only	Molecular Function: oxidoreductase activity, acting on paired donors, with incorporation or reduction of molecular oxygen, 2-oxoglutarate as one donor, and incorporation of one atom each of oxygen into both donors (GO:0016706);; Biological Process: oxidation-reduction process (GO:0055114);;	K05933|4.15141e-174|cmo:103496355|K05933 aminocyclopropanecarboxylate oxidase [EC:1.14.17.4] | (RefSeq) 1-aminocyclopropane-1-carboxylate oxidase	Cysteine and methionine metabolism (ko00270)	[QR]	Secondary metabolites biosynthesis, transport and catabolism;; General function prediction only	2OG-Fe(II) oxygenase superfamily;; non-haem dioxygenase in morphine synthesis N-terminal	1-aminocyclopropane-1-carboxylate oxidase 1 GN=ACO1 OS=Solanum lycopersicum (Tomato) PE=2 SV=2	Q	Secondary metabolites biosynthesis, transport and catabolism	1-aminocyclopropane-1-carboxylate oxidase 3 [Morus notabilis]
	CmoCh02G000850	0.118746	0.225299	0.068112	0.305289	0.071746	0.151928	1.10842	0.473398	1.00997	2.1501	2.09285	3.01941	--	--	--	--	--	--	--	Myb-like DNA-binding domain	Putative Myb family transcription factor At1g14600 GN=At1g14600 OS=Arabidopsis thaliana (Mouse-ear cress) PE=2 SV=2	R	General function prediction only	PREDICTED: uncharacterized protein LOC101205384 [Cucumis sativus]
	CmoCh02G000900	7.40013	11.6602	12.5409	9.32576	13.2447	11.1979	6.38497	3.44656	3.45123	7.77548	11.1309	7.18419	[E]	Amino acid transport and metabolism	Molecular Function: catalytic activity (GO:0003824);; Biological Process: metabolic process (GO:0008152);;	K00815|0|cmo:103490501|K00815 tyrosine aminotransferase [EC:2.6.1.5] | (RefSeq) probable aminotransferase TAT2	Ubiquinone and other terpenoid-quinone biosynthesis (ko00130);; Cysteine and methionine metabolism (ko00270);; Tyrosine metabolism (ko00350);; Phenylalanine metabolism (ko00360);; Phenylalanine, tyrosine and tryptophan biosynthesis (ko00400);; Isoquinoline alkaloid biosynthesis (ko00950);; Tropane, piperidine and pyridine alkaloid biosynthesis (ko00960);; Biosynthesis of amino acids (ko01230)	[E]	Amino acid transport and metabolism	Aminotransferase class I and II;; Beta-eliminating lyase	Tyrosine aminotransferase GN=TAT OS=Arabidopsis thaliana (Mouse-ear cress) PE=2 SV=1	E	Amino acid transport and metabolism	PREDICTED: probable aminotransferase TAT2 [Cucumis melo]
	CmoCh02G000930	2.55555	2.20861	3.4068	4.92987	3.70344	5.51827	5.88583	7.32802	6.29399	6.90115	5.00485	4.69047	[E]	Amino acid transport and metabolism	--	K00815|0|pop:POPTR_0017s04570g|K00815 tyrosine aminotransferase [EC:2.6.1.5] | (RefSeq) hypothetical protein	Ubiquinone and other terpenoid-quinone biosynthesis (ko00130);; Cysteine and methionine metabolism (ko00270);; Tyrosine metabolism (ko00350);; Phenylalanine metabolism (ko00360);; Phenylalanine, tyrosine and tryptophan biosynthesis (ko00400);; Isoquinoline alkaloid biosynthesis (ko00950);; Tropane, piperidine and pyridine alkaloid biosynthesis (ko00960);; Biosynthesis of amino acids (ko01230)	[E]	Amino acid transport and metabolism	Aminotransferase class I and II;; Beta-eliminating lyase	Tyrosine aminotransferase GN=TAT OS=Arabidopsis thaliana (Mouse-ear cress) PE=2 SV=1	E	Amino acid transport and metabolism	hypothetical protein POPTR_0017s04570g [Populus trichocarpa]
	CmoCh02G001680	0.756529	1.24824	1.1504	0.638987	0.718511	0.951631	3.88795	3.33838	2.83042	1.9012	2.31385	1.18311	--	--	--	K07976|5.09036e-08|tcc:TCM_030973|K07976 Rab family, other | (RefSeq) Ras-related small GTP-binding family protein isoform 1	--	[R]	General function prediction only	--	--	R	General function prediction only	unnamed protein product [Vitis vinifera]
	CmoCh02G001760	15.6084	16.6954	14.4955	16.1719	21.2899	17.518	22.1874	16.564	21.14	30.6586	27.3035	28.6678	[M]	Cell wall/membrane/envelope biogenesis	Molecular Function: metalloendopeptidase activity (GO:0004222);; Biological Process: proteolysis (GO:0006508);; Biological Process: chloroplast organization (GO:0009658);; Cellular Component: chloroplast inner membrane (GO:0009706);;	--	--	--	--	Peptidase family M50;; PDZ domain;; PDZ domain (Also known as DHR or GLGF)	--	R	General function prediction only	PREDICTED: uncharacterized protein LOC103495966 [Cucumis melo]
	CmoCh02G002390	8.11018	6.40319	7.67901	6.21117	7.5953	6.306	12.7615	9.26939	10.9584	21.5664	21.4055	24.0471	[R]	General function prediction only	--	--	--	[R]	General function prediction only	ABC1 family	Uncharacterized aarF domain-containing protein kinase At1g79600, chloroplastic (Precursor) GN=At1g79600 OS=Arabidopsis thaliana (Mouse-ear cress) PE=2 SV=1	R	General function prediction only	PREDICTED: uncharacterized aarF domain-containing protein kinase At1g79600, chloroplastic [Cucumis melo]
	CmoCh02G002450	4.14182	5.92303	5.37949	3.95182	4.75452	6.55147	3.61108	3.81208	3.3522	15.219	7.55259	15.1194	--	--	Biological Process: response to karrikin (GO:0080167);;	--	--	--	--	Nodulin-like;; Major Facilitator Superfamily	--	S	Function unknown	PREDICTED: uncharacterized LOC101216743 [Cucumis sativus]
	CmoCh02G002510	12.7453	10.5453	11.2841	8.05924	7.83441	8.71012	9.79748	10.9906	10.3664	27.9836	13.689	21.5735	--	--	Cellular Component: plasma membrane (GO:0005886);; Biological Process: response to cold (GO:0009409);; Biological Process: response to water deprivation (GO:0009414);; Biological Process: response to high light intensity (GO:0009644);; Biological Process: response to salt stress (GO:0009651);;	K19366|0|csv:101218079|K19366 spartin | (RefSeq) hypothetical protein	Endocytosis (ko04144)	--	--	Senescence-associated protein	--	S	Function unknown	PREDICTED: LOW QUALITY PROTEIN: uncharacterized LOC101218079 [Cucumis sativus]
	CmoCh02G002680	10.9969	11.9554	16.3409	10.8183	14.9002	13.2315	19.9906	17.0782	17.2069	23.9485	25.395	26.2107	--	--	--	--	--	--	--	Protein of unknown function (DUF3353)	--	S	Function unknown	PREDICTED: uncharacterized protein LOC101221865 [Cucumis sativus]
	CmoCh02G002750	16.2025	15.7808	19.5914	16.2083	21.3004	18.4872	27.4322	21.9191	26.3724	35.713	39.4224	28.9014	[J]	Translation, ribosomal structure and biogenesis	Molecular Function: tRNA binding (GO:0000049);; Molecular Function: alanine-tRNA ligase activity (GO:0004813);; Molecular Function: ATP binding (GO:0005524);; Cellular Component: mitochondrion (GO:0005739);; Biological Process: alanyl-tRNA aminoacylation (GO:0006419);; Molecular Function: zinc ion binding (GO:0008270);; Cellular Component: chloroplast stroma (GO:0009570);; Biological Process: emb…	K01872|0|cmo:103490555|K01872 alanyl-tRNA synthetase [EC:6.1.1.7] | (RefSeq) alanine--tRNA ligase, chloroplastic/mitochondrial	Aminoacyl-tRNA biosynthesis (ko00970)	[J]	Translation, ribosomal structure and biogenesis	tRNA synthetases class II (A);; Protein kinase domain;; Protein tyrosine kinase;; Threonyl and Alanyl tRNA synthetase second additional domain;; DHHA1 domain;; Phage Coat Protein A	Probable alanine--tRNA ligase, chloroplastic {ECO:0000255|HAMAP-Rule:MF_03134} GN=POPTRDRAFT_821063 OS=Populus trichocarpa (Western balsam poplar) PE=3 SV=1	J	Translation, ribosomal structure and biogenesis	PREDICTED: probable alanine--tRNA ligase, chloroplastic isoform X1 [Cucumis melo]
	CmoCh02G002800	0.621043	0.29465	0.259895	0.147094	0.23622	0.081278	1.04924	0.728054	1.20352	0.902598	1.01236	1.87303	--	--	--	--	--	--	--	--	--	--	--	PREDICTED: uncharacterized protein LOC101211618 [Cucumis sativus]
	CmoCh02G002810	40.5439	44.7358	46.4552	40.8651	52.0805	43.7542	84.9337	56.3848	64.5364	66.6979	90.358	87.3873	[MG]	Cell wall/membrane/envelope biogenesis;; Carbohydrate transport and metabolism	Molecular Function: translation initiation factor activity (GO:0003743);; Biological Process: rRNA processing (GO:0006364);; Biological Process: translational initiation (GO:0006413);; Cellular Component: chloroplast thylakoid (GO:0009534);; Biological Process: response to blue light (GO:0009637);; Biological Process: response to red light (GO:0010114);; Biological Process: photosystem II assembl…	--	--	[G]	Carbohydrate transport and metabolism	NmrA-like family;; NADH(P)-binding;; NAD dependent epimerase/dehydratase family;; 3-beta hydroxysteroid dehydrogenase/isomerase family	Uncharacterized protein ycf39 GN=ycf39 OS=Cyanophora paradoxa PE=3 SV=1	G	Carbohydrate transport and metabolism	PREDICTED: uncharacterized protein ycf39 isoform X1 [Cucumis melo]
	CmoCh02G003040	20.0004	12.3797	13.1158	8.55553	12.8496	11.8058	21.1062	21.2682	22.951	29.2684	24.6108	32.2771	[RTKL]	General function prediction only;; Signal transduction mechanisms;; Transcription;; Replication, recombination and repair	Biological Process: maltose metabolic process (GO:0000023);; Molecular Function: phosphorelay sensor kinase activity (GO:0000155);; Biological Process: phosphorelay signal transduction system (GO:0000160);; Molecular Function: protein kinase C activity (GO:0004697);; Molecular Function: protein tyrosine kinase activity (GO:0004713);; Molecular Function: ATP binding (GO:0005524);; Cellular Compone…	K20715|0|cmo:103490438|K20715 phototropin [EC:2.7.11.1] | (RefSeq) phototropin-2	--	--	--	Protein kinase domain;; PAS domain;; Protein tyrosine kinase;; PAS fold;; PAS fold;; PAS fold	Phototropin-2 GN=K21L19.6 OS=Arabidopsis thaliana (Mouse-ear cress) PE=1 SV=2	T	Signal transduction mechanisms	PREDICTED: phototropin-2 [Cucumis melo]
	CmoCh02G003300	15.1248	14.6096	12.2951	17.428	22.1119	19.2959	30.7975	18.5743	21.7016	26.0848	27.8267	26.0999	--	--	Biological Process: plastid organization (GO:0009657);; Biological Process: RNA metabolic process (GO:0016070);;	--	--	[R]	General function prediction only	PPR repeat family;; PPR repeat;; Pentatricopeptide repeat domain;; PPR repeat	Pentatricopeptide repeat-containing protein MRL1, chloroplastic (Precursor) GN=T11I11.70/T11I11.60 OS=Arabidopsis thaliana (Mouse-ear cress) PE=2 SV=2	S	Function unknown	PREDICTED: pentatricopeptide repeat-containing protein MRL1, chloroplastic [Cucumis melo]
	CmoCh02G003570	0.675477	1.06856	1.27938	1.02948	1.11448	1.28827	1.64056	0.895486	1.25555	1.88738	1.6419	2.43333	#N/A	#N/A	#N/A	#N/A	#N/A	#N/A	#N/A	#N/A	#N/A	#N/A	#N/A	#N/A
	CmoCh02G003670	27.8399	26.3925	35.6299	25.5071	23.3503	23.7052	38.1779	37.2547	35.7712	49.9971	49.2649	54.7981	--	--	--	--	--	[K]	Transcription	GATA zinc finger	GATA transcription factor 5 GN=GATA5 OS=Arabidopsis thaliana (Mouse-ear cress) PE=2 SV=1	K	Transcription	PREDICTED: GATA transcription factor 5-like [Cucumis melo]
	CmoCh02G003680	0.227743	0.230948	0.136396	0.160498	0.051554	0.054237	0.254758	0.559418	0.742036	0.690836	0.409802	0.525412	--	--	Biological Process: metabolic process (GO:0008152);; Molecular Function: hydrolase activity, acting on glycosyl bonds (GO:0016798);;	K05349|9.86818e-18|pda:103708265|K05349 beta-glucosidase [EC:3.2.1.21] | (RefSeq) lysosomal beta glucosidase-like	Cyanoamino acid metabolism (ko00460);; Starch and sucrose metabolism (ko00500);; Phenylpropanoid biosynthesis (ko00940)	--	--	--	--	G	Carbohydrate transport and metabolism	hypothetical protein JCGZ_23882 [Jatropha curcas]
	CmoCh02G003720	26.2936	22.8852	26.6592	25.1862	35.6128	28.8293	47.1639	35.5319	34.3861	46.1259	56.9063	50.1461	[V]	Defense mechanisms	Biological Process: drug transmembrane transport (GO:0006855);; Molecular Function: drug transmembrane transporter activity (GO:0015238);; Molecular Function: antiporter activity (GO:0015297);; Cellular Component: membrane (GO:0016020);;	--	--	[R]	General function prediction only	MatE	MATE efflux family protein 4, chloroplastic (Precursor) GN=DTX46 OS=Arabidopsis thaliana (Mouse-ear cress) PE=2 SV=1	R	General function prediction only	PREDICTED: MATE efflux family protein 4, chloroplastic [Cucumis melo]
	CmoCh02G003810	28.4724	25.8729	25.8273	29.8833	31.7332	29.8188	38.0531	32.8897	36.7639	51.799	51.9452	47.531	--	--	--	--	--	[K]	Transcription	Associated with HOX;; Homeobox KN domain	BEL1-like homeodomain protein 7 GN=BLH7 OS=Arabidopsis thaliana (Mouse-ear cress) PE=2 SV=1	K	Transcription	PREDICTED: BEL1-like homeodomain protein 6-like [Cucumis sativus]
	CmoCh02G004170	16.8879	14.2147	11.0181	12.548	9.89153	11.0502	23.6034	20.296	19.6625	29.3133	32.4097	26.2721	[GEPR]	Carbohydrate transport and metabolism;; Amino acid transport and metabolism;; Inorganic ion transport and metabolism;; General function prediction only	Molecular Function: galactose transmembrane transporter activity (GO:0005354);; Molecular Function: glucose transmembrane transporter activity (GO:0005355);; Molecular Function: myo-inositol transmembrane transporter activity (GO:0005365);; Cellular Component: plasma membrane (GO:0005886);; Molecular Function: D-xylose transmembrane transporter activity (GO:0015148);; Molecular Function: glycerol…	--	--	[R]	General function prediction only	Sugar (and other) transporter;; Major Facilitator Superfamily	Polyol transporter 5 GN=PLT5 OS=Arabidopsis thaliana (Mouse-ear cress) PE=1 SV=2	R	General function prediction only	PREDICTED: polyol transporter 5-like [Cucumis sativus]
	CmoCh02G004280	2.86674	3.52362	2.59758	2.71313	1.88142	2.42472	3.8999	1.97915	1.79024	7.11408	7.52186	5.76514	--	--	Molecular Function: binding (GO:0005488);; Biological Process: response to carbohydrate (GO:0009743);;	--	--	[DT]	Cell cycle control, cell division, chromosome partitioning;; Signal transduction mechanisms	G-protein alpha subunit	Extra-large guanine nucleotide-binding protein 1 GN=F26B6.11 OS=Arabidopsis thaliana (Mouse-ear cress) PE=1 SV=2	DT	Cell cycle control, cell division, chromosome partitioning;; Signal transduction mechanisms	PREDICTED: extra-large guanine nucleotide-binding protein 1-like isoform X2 [Cucumis melo]
	CmoCh02G004290	14.4567	12.7575	23.9003	20.2038	12.9436	12.8693	13.6753	10.8613	18.6542	45.3252	29.8957	37.5829	--	--	--	--	--	--	--	--	--	S	Function unknown	hypothetical protein Csa_2G237740 [Cucumis sativus]
	CmoCh02G004580	7.26838	6.08151	6.91094	7.38137	8.63289	10.9167	9.12388	12.0458	13.8997	14.7946	12.4235	14.3814	--	--	--	--	--	--	--	PLATZ transcription factor	--	S	Function unknown	PREDICTED: uncharacterized protein LOC101216747 [Cucumis sativus]
	CmoCh02G004620	0.488919	0.290745	0.675765	0.281958	0.270606	0.433152	0.560946	0.791031	0.348916	1.99754	1.2476	1.632	--	--	Biological Process: phosphate-containing compound metabolic process (GO:0006796);; Molecular Function: kinase activity (GO:0016301);; Molecular Function: phosphotransferase activity, alcohol group as acceptor (GO:0016773);; Biological Process: polyol metabolic process (GO:0019751);; Molecular Function: ion binding (GO:0043167);;	K00913|1.57824e-154|cmo:103498455|K00913 inositol-1,3,4-trisphosphate 5/6-kinase / inositol-tetrakisphosphate 1-kinase [EC:2.7.1.159 2.7.1.134] | (RefSeq) inositol-tetrakisphosphate 1-kinase 1-like	Inositol phosphate metabolism (ko00562);; Phosphatidylinositol signaling system (ko04070)	--	--	Inositol 1, 3, 4-trisphosphate 5/6-kinase;; ATP-grasp domain;; RimK-like ATP-grasp domain	Inositol-tetrakisphosphate 1-kinase 1 GN=ITPK1 OS=Zea mays (Maize) PE=2 SV=1	T	Signal transduction mechanisms	PREDICTED: inositol-tetrakisphosphate 1-kinase 1-like [Cucumis melo]
	CmoCh02G004730	0.299653	0.19484	0.236567	0.202372	0.093908	0.196283	0.109286	0.337237	0.308522	0.982194	0.531036	0.582512	[M]	Cell wall/membrane/envelope biogenesis	Cellular Component: integral component of membrane (GO:0016021);; Molecular Function: cellulose synthase (UDP-forming) activity (GO:0016760);; Biological Process: cellulose biosynthetic process (GO:0030244);;	--	--	--	--	Cellulose synthase;; RING/Ubox like zinc-binding domain;; Glycosyltransferase like family 2;; Glycosyl transferase family group 2	Cellulose synthase-like protein D3 GN=T17B22.26 OS=Arabidopsis thaliana (Mouse-ear cress) PE=1 SV=1	G	Carbohydrate transport and metabolism	PREDICTED: cellulose synthase-like protein D3-like [Cucumis sativus]
	CmoCh02G004930	0.329938	0.132517	0.281889	0.162489	0.114922	0.157734	2.05145	0.880161	0.730892	1.92657	5.0006	2.06354	--	--	Molecular Function: acetyl CoA:(Z)-3-hexen-1-ol acetyltransferase activity (GO:0010327);;	K19861|0|cmo:103501099|K19861 benzyl alcohol O-benzoyltransferase [EC:2.3.1.196 2.3.1.232] | (RefSeq) AAT3; benzyl alcohol O-benzoyltransferase-like	--	--	--	Transferase family	Benzyl alcohol O-benzoyltransferase GN=HSR201 OS=Nicotiana tabacum (Common tobacco) PE=1 SV=1	R	General function prediction only	PREDICTED: benzyl alcohol O-benzoyltransferase-like [Cucumis melo]
	CmoCh02G005160	0.056263	0.026137	0.075848	0.115375	0	0.02688	0.283226	0.022751	0.075219	1.54107	1.55661	1.00408	[Q]	Secondary metabolites biosynthesis, transport and catabolism	--	--	--	[Q]	Secondary metabolites biosynthesis, transport and catabolism	Cytochrome P450	Cytochrome P450 81F1 GN=F6G17.80 OS=Arabidopsis thaliana (Mouse-ear cress) PE=2 SV=2	Q	Secondary metabolites biosynthesis, transport and catabolism	PREDICTED: cytochrome P450 81D1-like [Cucumis sativus]
	CmoCh02G005220	21.9078	22.0947	28.3085	17.7253	20.7257	20.2956	37.0059	28.6692	31.1552	51.5473	57.0144	61.0783	--	--	--	--	--	--	--	Protein of unknown function (DUF1230)	Uncharacterized protein ycf36 GN=ycf36 OS=Porphyra purpurea (Red seaweed) PE=3 SV=1	S	Function unknown	PREDICTED: uncharacterized protein LOC103497381 [Cucumis melo]
	CmoCh02G005640	12.6357	15.791	14.9225	12.0812	14.344	13.609	30.0382	25.1925	22.5586	32.3758	34.2207	34.738	--	--	Molecular Function: calcium ion binding (GO:0005509);;	K13448|9.17165e-89|cmo:103497422|K13448 calcium-binding protein CML | (RefSeq) probable calcium-binding protein CML32	Plant-pathogen interaction (ko04626)	[T]	Signal transduction mechanisms	EF hand;; EF-hand domain pair;; EF hand;; EF-hand domain;; EF-hand domain pair;; Secreted protein acidic and rich in cysteine Ca binding region;; Cytoskeletal-regulatory complex EF hand	Calmodulin-like protein 1 GN=CML1 OS=Arabidopsis thaliana (Mouse-ear cress) PE=2 SV=1	T	Signal transduction mechanisms	PREDICTED: probable calcium-binding protein CML32 [Cucumis melo]
	CmoCh02G005660	0.85131	0.878428	0.714005	0.971411	0.76902	0.375844	0.470179	0.667161	0.616043	2.54561	2.08176	3.16586	--	--	--	--	--	--	--	B3 DNA binding domain	B3 domain-containing protein Os01g0234100 OS=Oryza sativa subsp. japonica (Rice) PE=2 SV=1	S	Function unknown	PREDICTED: B3 domain-containing protein Os01g0234100-like [Cucumis sativus]
	CmoCh02G005670	1.87088	1.75282	2.33253	1.36439	0.648258	0.575211	2.25182	2.79939	2.11281	6.34194	5.94825	9.10867	--	--	Biological Process: phosphorylation (GO:0016310);; Molecular Function: kinase inhibitor activity (GO:0019210);; Biological Process: cell cycle process (GO:0022402);; Biological Process: primary metabolic process (GO:0044238);; Biological Process: cellular macromolecule metabolic process (GO:0044260);; Biological Process: negative regulation of cell cycle (GO:0045786);;	--	--	--	--	Cyclin-dependent kinase inhibitor	Cyclin-dependent kinase inhibitor 7 GN=F14J22.14 OS=Arabidopsis thaliana (Mouse-ear cress) PE=1 SV=2	T	Signal transduction mechanisms	PREDICTED: cyclin-dependent kinase inhibitor 7-like isoform X2 [Vitis vinifera]
	CmoCh02G006210	1.11739	0.973463	1.0698	1.0554	0.52835	1.2729	1.19031	0.705508	1.04476	3.41354	3.62298	2.28407	--	--	Molecular Function: zinc ion binding (GO:0008270);;	K19040|3.20351e-85|cmo:103499651|K19040 E3 ubiquitin-protein ligase ATL10/75/76/77/78 [EC:2.3.2.27] | (RefSeq) RING-H2 finger protein ATL78-like	--	[O]	Posttranslational modification, protein turnover, chaperones	Ring finger domain;; RING-H2 zinc finger;; Zinc finger, C3HC4 type (RING finger);; Zinc finger, C3HC4 type (RING finger);; Anaphase-promoting complex subunit 11 RING-H2 finger	RING-H2 finger protein ATL78 GN=ATL78 OS=Arabidopsis thaliana (Mouse-ear cress) PE=2 SV=1	O	Posttranslational modification, protein turnover, chaperones	PREDICTED: RING-H2 finger protein ATL78-like [Cucumis melo]
	CmoCh02G006500	25.8424	28.2375	33.1425	23.5304	29.935	30.029	38.7258	31.1982	37.9773	50.8853	58.1241	57.8296	[RTKL]	General function prediction only;; Signal transduction mechanisms;; Transcription;; Replication, recombination and repair	--	--	--	--	--	Protein kinase domain;; Protein tyrosine kinase	Proline-rich receptor-like protein kinase PERK1 GN=PERK1 OS=Arabidopsis thaliana (Mouse-ear cress) PE=2 SV=1	T	Signal transduction mechanisms	PREDICTED: probable LRR receptor-like serine/threonine-protein kinase At5g10290 [Cucumis melo]
	CmoCh02G006510	6.45314	4.81511	5.93725	4.42689	5.00521	4.21787	5.77482	5.38894	5.36548	11.2043	10.5602	11.7341	--	--	Molecular Function: DNA binding (GO:0003677);; Cellular Component: chromatin silencing complex (GO:0005677);; Cellular Component: mitochondrial matrix (GO:0005759);; Biological Process: chromatin silencing (GO:0006342);; Biological Process: protein ADP-ribosylation (GO:0006471);; Biological Process: protein deacetylation (GO:0006476);; Molecular Function: zinc ion binding (GO:0008270);; Biologica…	K11414|0|csv:101212335|K11414 NAD-dependent deacetylase sirtuin 4 [EC:3.5.1.-] | (RefSeq) NAD-dependent protein deacetylase SRT2	--	[BK]	Chromatin structure and dynamics;; Transcription	Sir2 family	NAD-dependent protein deacetylase SRT2 {ECO:0000255|HAMAP-Rule:MF_03161} (Precursor) GN=SRT2 OS=Arabidopsis thaliana (Mouse-ear cress) PE=2 SV=1	BK	Chromatin structure and dynamics;; Transcription	PREDICTED: NAD-dependent protein deacetylase SRT2-like [Cucumis sativus]
	CmoCh02G006520	5.96294	7.44049	9.35758	7.67872	10.9332	8.81194	13.7798	8.52422	12.1083	10.945	13.5225	16.3424	--	--	Molecular Function: calcium ion binding (GO:0005509);; Cellular Component: photosystem II oxygen evolving complex (GO:0009654);; Biological Process: leaf morphogenesis (GO:0009965);; Biological Process: photosynthesis (GO:0015979);; Cellular Component: extrinsic component of membrane (GO:0019898);; Biological Process: cell differentiation (GO:0030154);; Biological Process: positive regulation of …	--	--	--	--	PsbP	PsbP domain-containing protein 2, chloroplastic (Precursor) GN=PPD2 OS=Arabidopsis thaliana (Mouse-ear cress) PE=1 SV=1	R	General function prediction only	PREDICTED: psbP domain-containing protein 2, chloroplastic isoform X1 [Cucumis melo]
	CmoCh02G006870	0.23657	0.483557	0.430366	0.307243	0	0.258067	1.00397	0.41581	0	3.53706	5.55138	2.75777	--	--	--	K13434|7.64571e-79|cmo:103496254|K13434 pathogenesis-related genes transcriptional activator PTI6 | (RefSeq) ethylene-responsive transcription factor ERF069-like	Plant-pathogen interaction (ko04626)	--	--	AP2 domain	Pathogenesis-related genes transcriptional activator PTI6 GN=PTI6 OS=Solanum lycopersicum (Tomato) PE=2 SV=1	K	Transcription	PREDICTED: ethylene-responsive transcription factor ERF069-like [Cucumis melo]
	CmoCh02G007270	9.66453	9.98901	10.5553	10.0607	9.83183	12.5676	16.5173	13.9958	10.4496	19.6183	23.3031	18.4832	[GC]	Carbohydrate transport and metabolism;; Energy production and conversion	--	--	--	[GC]	Carbohydrate transport and metabolism;; Energy production and conversion	UDP-glucoronosyl and UDP-glucosyl transferase	UDP-glycosyltransferase 87A2 GN=UGT87A2 OS=Arabidopsis thaliana (Mouse-ear cress) PE=1 SV=1	CG	Energy production and conversion;; Carbohydrate transport and metabolism	PREDICTED: UDP-glycosyltransferase 87A1-like [Cucumis melo]
	CmoCh02G008020	5.28318	4.58747	4.49459	4.71527	4.84791	3.53881	6.3315	3.2588	7.4846	11.2557	13.7006	16.2033	[RTKL]	General function prediction only;; Signal transduction mechanisms;; Transcription;; Replication, recombination and repair	Molecular Function: nucleotide binding (GO:0000166);; Molecular Function: protein kinase activity (GO:0004672);; Cellular Component: nucleus (GO:0005634);; Biological Process: protein phosphorylation (GO:0006468);; Biological Process: response to fungus (GO:0009620);;	K04733|0|cmo:103502082|K04733 interleukin-1 receptor-associated kinase 4 [EC:2.7.11.1] | (RefSeq) protein kinase APK1A, chloroplastic-like	--	[T]	Signal transduction mechanisms	Protein tyrosine kinase;; Protein kinase domain	Protein kinase APK1A, chloroplastic (Precursor) GN=APK1A OS=Arabidopsis thaliana (Mouse-ear cress) PE=2 SV=1	T	Signal transduction mechanisms	PREDICTED: protein kinase APK1A, chloroplastic-like [Cucumis melo]
	CmoCh02G008050	4.86472	4.35795	4.62741	4.2319	4.21626	4.6668	5.86128	5.40467	5.13685	10.3638	8.10746	8.53491	[T]	Signal transduction mechanisms	Molecular Function: catalytic activity (GO:0003824);; Cellular Component: plasma membrane (GO:0005886);; Biological Process: metabolic process (GO:0008152);; Biological Process: leaf development (GO:0048366);;	--	--	[T]	Signal transduction mechanisms	Protein phosphatase 2C	Probable protein phosphatase 2C 4 GN=PLL5 OS=Arabidopsis thaliana (Mouse-ear cress) PE=2 SV=1	T	Signal transduction mechanisms	PREDICTED: probable protein phosphatase 2C 4 [Cucumis melo]
	CmoCh02G008410	13.9285	10.1723	10.1384	8.09607	9.91904	11.2669	23.629	18.0989	22.4283	25.3745	35.2253	34.1962	--	--	Cellular Component: endoplasmic reticulum (GO:0005783);; Biological Process: fatty acid biosynthetic process (GO:0006633);; Biological Process: response to cold (GO:0009409);; Biological Process: response to light stimulus (GO:0009416);; Cellular Component: membrane (GO:0016020);; Molecular Function: transferase activity, transferring acyl groups other than amino-acyl groups (GO:0016747);;	K15397|0|csv:101213216|K15397 3-ketoacyl-CoA synthase [EC:2.3.1.199] | (RefSeq) 3-ketoacyl-CoA synthase 12-like	Fatty acid elongation (ko00062)	--	--	FAE1/Type III polyketide synthase-like protein;; 3-Oxoacyl-[acyl-carrier-protein (ACP)] synthase III C terminal;; Chalcone and stilbene synthases, C-terminal domain	3-ketoacyl-CoA synthase 12 (Precursor) GN=KCS12 OS=Arabidopsis thaliana (Mouse-ear cress) PE=2 SV=1	R	General function prediction only	PREDICTED: 3-ketoacyl-CoA synthase 12-like [Cucumis sativus]
	CmoCh02G009090	254.315	255.026	204.993	283.101	373.7	322.72	379.008	403.041	354.855	163.52	217.977	119.175	[O]	Posttranslational modification, protein turnover, chaperones	Molecular Function: ATP binding (GO:0005524);; Cellular Component: mitochondrion (GO:0005739);; Cellular Component: chloroplast stroma (GO:0009570);; Cellular Component: thylakoid (GO:0009579);; Biological Process: chloroplast organization (GO:0009658);; Biological Process: embryo development (GO:0009790);; Cellular Component: chloroplast envelope (GO:0009941);; Cellular Component: membrane (GO:0…	--	--	[O]	Posttranslational modification, protein turnover, chaperones	TCP-1/cpn60 chaperonin family	RuBisCO large subunit-binding protein subunit alpha, chloroplastic (Precursor) OS=Pisum sativum (Garden pea) PE=1 SV=2	O	Posttranslational modification, protein turnover, chaperones	PREDICTED: ruBisCO large subunit-binding protein subunit alpha [Cucumis melo]
	CmoCh02G009560	82.6028	85.1134	94.4351	64.8263	80.8383	82.7539	93.5088	104.41	92.9051	160.539	134.223	145.021	[G]	Carbohydrate transport and metabolism	Biological Process: response to hypoxia (GO:0001666);; Molecular Function: starch synthase activity (GO:0009011);; Cellular Component: amyloplast (GO:0009501);; Cellular Component: chloroplast (GO:0009507);; Biological Process: myo-inositol hexakisphosphate biosynthetic process (GO:0010264);; Biological Process: starch biosynthetic process (GO:0019252);; Biological Process: galactolipid biosynthe…	K13679|0|cmo:103482870|K13679 granule-bound starch synthase [EC:2.4.1.242] | (RefSeq) granule-bound starch synthase 1, chloroplastic/amyloplastic	--	--	--	Glycosyl hydrolases family 17;; Starch synthase catalytic domain;; Glycosyl transferases group 1	Granule-bound starch synthase 1, chloroplastic/amyloplastic (Precursor) GN=WAXY OS=Antirrhinum majus (Garden snapdragon) PE=2 SV=1	M	Cell wall/membrane/envelope biogenesis	granule-bound starch synthase [Cucurbita moschata]
	CmoCh02G009650	0.078801	0.083009	0.259361	0.139146	0.152972	0.238558	0.708798	1.79067	1.01923	0.552327	0.521205	0.602357	[G]	Carbohydrate transport and metabolism	Molecular Function: alpha-L-fucosidase activity (GO:0004560);; Biological Process: carbohydrate metabolic process (GO:0005975);; Biological Process: cell adhesion (GO:0007155);;	K01206|0|cmo:103482884|K01206 alpha-L-fucosidase [EC:3.2.1.51] | (RefSeq) alpha-L-fucosidase 1-like	Other glycan degradation (ko00511)	[G]	Carbohydrate transport and metabolism	Alpha-L-fucosidase	Alpha-L-fucosidase 1 (Precursor) GN=FUC1 OS=Arabidopsis thaliana (Mouse-ear cress) PE=1 SV=2	G	Carbohydrate transport and metabolism	PREDICTED: alpha-L-fucosidase 1-like isoform X1 [Cucumis melo]
	CmoCh02G009910	5.14583	9.42363	5.4149	1.61239	1.73137	7.21288	3.67627	1.40936	2.4207	26.2852	21.3638	17.7561	--	--	--	K09286|2.06182e-110|cmo:103482544|K09286 EREBP-like factor | (RefSeq) ethylene-responsive transcription factor ERF105	--	--	--	AP2 domain	Ethylene-responsive transcription factor ERF105 GN=ERF105 OS=Arabidopsis thaliana (Mouse-ear cress) PE=2 SV=1	K	Transcription	PREDICTED: ethylene-responsive transcription factor ERF105 [Cucumis melo]
	CmoCh02G010040	67.9209	61.5805	57.9746	77.0891	66.4262	75.8236	75.1551	103.62	74.5721	40.7971	52.1867	20.8678	[J]	Translation, ribosomal structure and biogenesis	Molecular Function: structural constituent of ribosome (GO:0003735);; Cellular Component: cell wall (GO:0005618);; Cellular Component: nucleolus (GO:0005730);; Cellular Component: plasma membrane (GO:0005886);; Biological Process: translation (GO:0006412);; Cellular Component: cytosolic large ribosomal subunit (GO:0022625);;	K02873|1.09656e-133|cmo:103504700|K02873 large subunit ribosomal protein L13e | (RefSeq) 60S ribosomal protein L13-3-like	Ribosome (ko03010)	[J]	Translation, ribosomal structure and biogenesis	Ribosomal protein L13e	60S ribosomal protein L13-1 GN=T2J13.150 OS=Arabidopsis thaliana (Mouse-ear cress) PE=1 SV=1	J	Translation, ribosomal structure and biogenesis	PREDICTED: 60S ribosomal protein L13-3-like [Cucumis melo]
	CmoCh02G010120	1.55987	1.0915	1.15094	3.31608	1.74787	1.82475	4.94751	5.3346	4.33753	2.94816	3.72117	1.93952	--	--	--	--	--	--	--	--	--	S	Function unknown	PREDICTED: uncharacterized protein LOC101218227 [Cucumis sativus]
	CmoCh02G010260	9.51506	10.724	7.46395	9.15894	9.80578	9.52513	14.7129	13.8774	11.4781	17.0615	25.2906	22.9094	[RTKL]	General function prediction only;; Signal transduction mechanisms;; Transcription;; Replication, recombination and repair	Molecular Function: protein serine/threonine kinase activity (GO:0004674);; Molecular Function: ATP binding (GO:0005524);; Biological Process: protein phosphorylation (GO:0006468);; Biological Process: transmembrane receptor protein tyrosine kinase signaling pathway (GO:0007169);; Biological Process: regulation of meristem growth (GO:0010075);; Cellular Component: integral component of membrane (…	--	--	--	--	Protein tyrosine kinase;; Protein kinase domain;; Leucine Rich repeats (2 copies);; Leucine rich repeat;; Leucine rich repeat N-terminal domain;; Leucine Rich Repeat	Protein NSP-INTERACTING KINASE 2 (Precursor) GN=NIK2 OS=Arabidopsis thaliana (Mouse-ear cress) PE=1 SV=1	T	Signal transduction mechanisms	PREDICTED: BRASSINOSTEROID INSENSITIVE 1-associated receptor kinase 1 [Cucumis melo]
	CmoCh02G010450	3.60155	3.37258	2.52837	2.19046	2.65489	2.53827	2.56048	2.38235	2.71922	7.30115	6.07626	7.0328	[L]	Replication, recombination and repair	Molecular Function: DNA binding (GO:0003677);; Molecular Function: ATP binding (GO:0005524);; Cellular Component: chloroplast stroma (GO:0009570);; Cellular Component: chloroplast envelope (GO:0009941);; Biological Process: chlorophyll catabolic process (GO:0015996);; Molecular Function: nucleoside-triphosphatase activity (GO:0017111);;	--	--	[L]	Replication, recombination and repair	AAA domain;; AAA domain;; AAA domain;; Part of AAA domain;; Helicase;; DEAD/DEAH box helicase;; Viral (Superfamily 1) RNA helicase;; Type III restriction enzyme, res subunit;; UvrD/REP helicase N-terminal domain;; Molybdopterin guanine dinucleotide synthesis protein B;; Type II/IV secretion system protein	Regulator of nonsense transcripts 1 homolog GN=MQD22.15 OS=Arabidopsis thaliana (Mouse-ear cress) PE=1 SV=2	L	Replication, recombination and repair	PREDICTED: DNA-binding protein SMUBP-2 isoform X1 [Cucumis melo]
	CmoCh02G010610	0.678389	0.902661	1.58823	0.305884	0	0.432297	0.822797	0.170127	0.304232	13.3879	4.36138	8.92998	--	--	Molecular Function: DNA binding (GO:0003677);; Molecular Function: transcription factor activity, sequence-specific DNA binding (GO:0003700);; Cellular Component: nucleus (GO:0005634);; Biological Process: regulation of transcription, DNA-templated (GO:0006355);; Biological Process: response to stress (GO:0006950);; Biological Process: response to abiotic stimulus (GO:0009628);;	--	--	--	--	AP2 domain	Dehydration-responsive element-binding protein 1D GN=MSG15.7 OS=Arabidopsis thaliana (Mouse-ear cress) PE=2 SV=1	K	Transcription	PREDICTED: dehydration-responsive element-binding protein 1D-like [Cucumis sativus]
	CmoCh02G010680	0	0	0	0	0	0	0.544672	0.212417	0	5.18157	7.97731	3.19127	--	--	Molecular Function: electron carrier activity (GO:0009055);; Molecular Function: protein disulfide oxidoreductase activity (GO:0015035);; Biological Process: cell redox homeostasis (GO:0045454);;	K03676|7.16519e-63|csv:101209034|K03676 glutaredoxin 3 | (RefSeq) glutaredoxin-C13-like	--	[O]	Posttranslational modification, protein turnover, chaperones	Glutaredoxin	Glutaredoxin-C13 OS=Arabidopsis thaliana (Mouse-ear cress) PE=3 SV=1	O	Posttranslational modification, protein turnover, chaperones	PREDICTED: monothiol glutaredoxin-S9-like [Cucumis sativus]
	CmoCh02G010900	11.2446	10.4421	13.165	14.4437	15.7288	13.7546	18.7427	11.6592	13.1274	22.3463	28.9429	30.0541	[IQR]	Lipid transport and metabolism;; Secondary metabolites biosynthesis, transport and catabolism;; General function prediction only	Molecular Function: calmodulin binding (GO:0005516);; Cellular Component: chloroplast inner membrane (GO:0009706);; Biological Process: protein transport (GO:0015031);; Molecular Function: protochlorophyllide reductase activity (GO:0016630);; Biological Process: oxidation-reduction process (GO:0055114);;	--	--	[Q]	Secondary metabolites biosynthesis, transport and catabolism	short chain dehydrogenase;; KR domain;; NAD dependent epimerase/dehydratase family	Short-chain dehydrogenase TIC 32, chloroplastic GN=TIC32 OS=Pisum sativum (Garden pea) PE=1 SV=1	Q	Secondary metabolites biosynthesis, transport and catabolism	PREDICTED: short-chain dehydrogenase TIC 32, chloroplastic-like [Cucumis melo]
	CmoCh02G010920	5.44215	5.42401	6.70953	4.36491	5.56154	3.73379	6.70433	6.81869	9.03121	20.3491	12.5478	18.2672	--	--	--	--	--	--	--	--	--	S	Function unknown	PREDICTED: uncharacterized protein LOC103482907 [Cucumis melo]
	CmoCh02G011120	5.85563	6.53417	10.4918	2.08927	5.42303	4.25173	14.5491	6.25016	7.10321	21.4304	21.1601	25.9478	--	--	--	--	--	--	--	--	Probable membrane-associated kinase regulator 6 GN=MAKR6 OS=Arabidopsis thaliana (Mouse-ear cress) PE=2 SV=1	T	Signal transduction mechanisms	PREDICTED: probable membrane-associated kinase regulator 6 [Cucumis melo]
	CmoCh02G011310	1.06413	1.65047	1.90647	0.667098	1.12458	1.24444	2.02838	2.75032	3.73532	2.77601	1.92776	3.19168	--	--	Molecular Function: nucleotide binding (GO:0000166);; Biological Process: regulation of alternative mRNA splicing, via spliceosome (GO:0000381);; Cellular Component: P-body (GO:0000932);; Molecular Function: RNA binding (GO:0003723);; Biological Process: seed germination (GO:0009845);; Biological Process: pollen germination (GO:0009846);;	--	--	--	--	--	--	S	Function unknown	hypothetical protein Csa_5G139580 [Cucumis sativus]
	CmoCh02G011450	2.83823	1.4017	0.850562	2.39594	2.66035	2.52549	3.66183	3.66063	1.47266	14.6895	19.3913	8.52542	--	--	Cellular Component: nucleus (GO:0005634);; Biological Process: protein targeting to membrane (GO:0006612);; Biological Process: water transport (GO:0006833);; Biological Process: response to salt stress (GO:0009651);; Biological Process: response to fructose (GO:0009750);; Biological Process: positive regulation of flavonoid biosynthetic process (GO:0009963);; Biological Process: regulation of pl…	--	--	--	--	Pectinesterase;; Plant invertase/pectin methylesterase inhibitor	Pectinesterase 61 GN=K19E1.17 OS=Arabidopsis thaliana (Mouse-ear cress) PE=2 SV=1	S	Function unknown	PREDICTED: LOW QUALITY PROTEIN: probable pectinesterase/pectinesterase inhibitor 61 [Cucumis melo]
	CmoCh02G011600	5.32291	4.65414	4.58418	2.75035	2.79457	3.74857	7.42295	5.49588	8.74498	3.69149	7.29448	9.62376	--	--	Cellular Component: plastid (GO:0009536);;	--	--	--	--	--	--	S	Function unknown	PREDICTED: uncharacterized protein LOC101207351 [Cucumis sativus]
	CmoCh02G012040	4.029	3.53329	3.7374	3.75535	4.93225	5.56697	6.10185	6.14382	6.73794	5.54352	8.86421	7.05044	[R]	General function prediction only	Molecular Function: hydrolase activity (GO:0016787);;	--	--	[R]	General function prediction only	Alpha/beta hydrolase family;; alpha/beta hydrolase fold;; Alpha/beta hydrolase family	Pheophytinase, chloroplastic (Precursor) GN=MAC12.25 OS=Arabidopsis thaliana (Mouse-ear cress) PE=1 SV=1	R	General function prediction only	PREDICTED: epoxide hydrolase 4-like [Cucumis sativus]
	CmoCh02G012250	2.1017	2.36718	2.87097	2.84583	2.69217	2.63377	2.83251	2.94731	3.58595	6.01009	4.42164	6.54418	[GC]	Carbohydrate transport and metabolism;; Energy production and conversion	--	--	--	[GC]	Carbohydrate transport and metabolism;; Energy production and conversion	UDP-glucoronosyl and UDP-glucosyl transferase;; Glycosyl transferase family 1	Beta-D-glucosyl crocetin beta-1,6-glucosyltransferase GN=UGT94E5 OS=Gardenia jasminoides (Cape jasmine) PE=1 SV=1	CG	Energy production and conversion;; Carbohydrate transport and metabolism	PREDICTED: cyanidin-3-O-glucoside 2-O-glucuronosyltransferase-like [Cucumis sativus]
	CmoCh02G013170	9.53434	10.9673	11.0036	11.4177	9.07662	12.1723	15.1872	8.98682	9.62364	23.6821	23.929	25.4502	--	--	--	--	--	--	--	--	--	S	Function unknown	PREDICTED: uncharacterized protein LOC103491471 [Cucumis melo]
	CmoCh02G013540	2.28078	1.95157	1.77927	3.0125	2.84962	3.04861	2.33136	4.48665	5.77988	5.04436	4.59562	4.91326	--	--	--	--	--	--	--	--	F-box protein At3g44326 GN=At3g44326 OS=Arabidopsis thaliana (Mouse-ear cress) PE=2 SV=1	R	General function prediction only	PREDICTED: probable F-box protein At1g60180-like, partial [Cucumis sativus]
	CmoCh02G013650	29.4575	43.1051	37.9737	22.4989	22.092	26.4699	25.4575	22.7892	25.3477	84.7648	49.3087	81.9888	--	--	Molecular Function: metal ion binding (GO:0046872);;	--	--	[R]	General function prediction only	A20-like zinc finger;; AN1-like Zinc finger	Zinc finger A20 and AN1 domain-containing stress-associated protein 3 GN=SAP3 OS=Arabidopsis thaliana (Mouse-ear cress) PE=2 SV=1	R	General function prediction only	PREDICTED: zinc finger A20 and AN1 domain-containing stress-associated protein 3-like isoform 1 [Cucumis sativus]
	CmoCh02G013840	13.9247	13.1023	12.8961	14.0542	12.3373	12.4732	10.1936	12.7795	10.4467	27.2929	22.4153	24.5106	[G]	Carbohydrate transport and metabolism	Molecular Function: phosphoglycerate mutase activity (GO:0004619);; Biological Process: metabolic process (GO:0008152);;	K15634|0|csv:101205520|K15634 probable phosphoglycerate mutase [EC:5.4.2.12] | (RefSeq) hypothetical protein	Glycolysis / Gluconeogenesis (ko00010);; Glycine, serine and threonine metabolism (ko00260);; Carbon metabolism (ko01200);; Biosynthesis of amino acids (ko01230)	[G]	Carbohydrate transport and metabolism	Histidine phosphatase superfamily (branch 1)	Probable 2-carboxy-D-arabinitol-1-phosphatase {ECO:0000305} (Precursor) OS=Arabidopsis thaliana (Mouse-ear cress) PE=1 SV=1	G	Carbohydrate transport and metabolism	PREDICTED: uncharacterized protein LOC101205520 [Cucumis sativus]
	CmoCh02G014080	4.70718	4.96442	4.6182	5.1438	5.1197	5.00671	5.86188	6.13954	7.38512	10.9636	8.56428	12.2098	--	--	--	--	--	--	--	Protein of unknown function, DUF573	--	S	Function unknown	hypothetical protein Csa_6G148320 [Cucumis sativus]
	CmoCh02G014150	4.6607	4.62352	5.18694	3.23467	3.22755	4.89624	5.04053	4.99348	5.60307	8.02765	10.2648	9.79302	--	--	--	--	--	--	--	Protein of unknown function (DUF1635)	--	S	Function unknown	PREDICTED: uncharacterized LOC101221076 isoform 2 [Cucumis sativus]
	CmoCh02G014230	21.7437	22.9925	28.1681	14.9099	13.0266	15.0072	21.8365	16.1678	15.5734	45.6162	47.2258	39.1983	--	--	--	--	--	[P]	Inorganic ion transport and metabolism	Heavy-metal-associated domain	Heavy metal-associated isoprenylated plant protein 26 (Precursor) GN=F20M13.140 OS=Arabidopsis thaliana (Mouse-ear cress) PE=1 SV=1	P	Inorganic ion transport and metabolism	PREDICTED: uncharacterized LOC101219496 [Cucumis sativus]
	CmoCh02G014660	1.30512	1.93545	1.65644	0.334273	0.281452	0.202989	0.385934	0.137644	0.377676	4.10399	3.86354	3.82458	--	--	Molecular Function: catalytic activity (GO:0003824);; Biological Process: metabolic process (GO:0008152);;	--	--	--	--	Histidine phosphatase superfamily (branch 1)	Phosphoglycerate mutase-like protein AT74 {ECO:0000305} OS=Arabidopsis thaliana (Mouse-ear cress) PE=2 SV=1	G	Carbohydrate transport and metabolism	PREDICTED: uncharacterized protein LOC103482772 [Cucumis melo]
	CmoCh02G014890	2.4915	2.2726	2.2843	1.7417	2.30786	1.74958	4.24294	3.27046	3.08041	6.75297	4.58409	4.35264	[H]	Coenzyme transport and metabolism	Molecular Function: glutamate-cysteine ligase activity (GO:0004357);; Molecular Function: ATP binding (GO:0005524);; Biological Process: glutathione biosynthetic process (GO:0006750);; Cellular Component: chloroplast (GO:0009507);;	K01919|0|cmo:103482747|K01919 glutamate--cysteine ligase [EC:6.3.2.2] | (RefSeq) glutamate--cysteine ligase, chloroplastic	Cysteine and methionine metabolism (ko00270);; Glutathione metabolism (ko00480)	--	--	Glutamate-cysteine ligase family 2(GCS2)	Glutamate--cysteine ligase, chloroplastic (Precursor) GN=GSH1 OS=Nicotiana tabacum (Common tobacco) PE=1 SV=2	H	Coenzyme transport and metabolism	PREDICTED: glutamate--cysteine ligase, chloroplastic [Cucumis melo]
	CmoCh02G014970	1.41711	1.79328	1.79975	1.31256	1.28226	1.93281	1.71839	1.30284	1.15813	3.3397	2.8791	2.90355	[P]	Inorganic ion transport and metabolism	Molecular Function: copper-exporting ATPase activity (GO:0004008);; Molecular Function: copper ion binding (GO:0005507);; Molecular Function: ATP binding (GO:0005524);; Biological Process: detoxification of copper ion (GO:0010273);; Cellular Component: integral component of membrane (GO:0016021);; Biological Process: copper ion export (GO:0060003);;	K17686|0|cmo:103482737|K17686 Cu+-exporting ATPase [EC:3.6.3.54] | (RefSeq) probable copper-transporting ATPase HMA5	--	[P]	Inorganic ion transport and metabolism	haloacid dehalogenase-like hydrolase;; E1-E2 ATPase;; Heavy-metal-associated domain;; haloacid dehalogenase-like hydrolase	Probable copper-transporting ATPase HMA5 GN=HMA5 OS=Arabidopsis thaliana (Mouse-ear cress) PE=1 SV=2	P	Inorganic ion transport and metabolism	heavy metal ATPase 5A [Cucumis sativus]
	CmoCh02G015090	21.51	23.113	18.2618	21.3257	29.0207	23.5588	47.9461	33.9637	41.2803	34.7404	42.6539	35.8224	[J]	Translation, ribosomal structure and biogenesis	Biological Process: nucleobase-containing compound metabolic process (GO:0006139);; Biological Process: phosphate-containing compound metabolic process (GO:0006796);; Biological Process: lipid biosynthetic process (GO:0008610);; Biological Process: plastid organization (GO:0009657);; Biological Process: aromatic compound biosynthetic process (GO:0019438);; Biological Process: organophosphate meta…	--	--	--	--	S1 RNA binding domain	30S ribosomal protein S1, chloroplastic GN=rps1 OS=Pyropia yezoensis (Red alga) PE=3 SV=2	A	RNA processing and modification	hypothetical protein Csa_5G154850 [Cucumis sativus]
	CmoCh02G015590	2.30618	2.79715	2.59418	1.91086	2.21828	2.44991	3.40207	2.08598	2.3577	10.4764	9.06459	11.1235	[E]	Amino acid transport and metabolism	Molecular Function: L-aspartate:2-oxoglutarate aminotransferase activity (GO:0004069);; Molecular Function: aromatic-amino-acid:2-oxoglutarate aminotransferase activity (GO:0008793);; Biological Process: ethylene biosynthetic process (GO:0009693);; Molecular Function: 1-aminocyclopropane-1-carboxylate synthase activity (GO:0016847);; Molecular Function: pyridoxal phosphate binding (GO:0030170);; …	--	--	[T]	Signal transduction mechanisms	Aminotransferase class I and II	Probable aminotransferase ACS10 GN=ACS10 OS=Arabidopsis thaliana (Mouse-ear cress) PE=1 SV=1	T	Signal transduction mechanisms	PREDICTED: probable aminotransferase ACS10-like [Cucumis sativus]
	CmoCh02G015630	0	0.093739	0	0.119463	0.165674	0.062286	0.174438	0.156357	0.103602	1.76538	1.26866	0.686601	--	--	Molecular Function: oxidoreductase activity (GO:0016491);; Molecular Function: metal ion binding (GO:0046872);;	--	--	[Q]	Secondary metabolites biosynthesis, transport and catabolism	Cytochrome P450	Geraniol 8-hydroxylase GN=CYP76B6 OS=Catharanthus roseus (Madagascar periwinkle) PE=1 SV=1	Q	Secondary metabolites biosynthesis, transport and catabolism	PREDICTED: geraniol 8-hydroxylase-like [Cucumis sativus]
	CmoCh02G016110	6.31294	5.6113	8.29054	5.03137	6.5891	7.58394	13.1112	9.94184	9.63836	15.5493	18.0699	21.5121	[HC]	Coenzyme transport and metabolism;; Energy production and conversion	Molecular Function: oxidoreductase activity (GO:0016491);; Biological Process: oxidation-reduction process (GO:0055114);;	--	--	[CR]	Energy production and conversion;; General function prediction only	FAD binding domain;; Squalene epoxidase;; Lycopene cyclase protein;; FAD dependent oxidoreductase;; FAD binding domain;; NAD(P)-binding Rossmann-like domain;; Pyridine nucleotide-disulphide oxidoreductase	Zeaxanthin epoxidase, chloroplastic (Precursor) GN=ABA2 OS=Nicotiana plumbaginifolia (Leadwort-leaved tobacco) PE=1 SV=1	C	Energy production and conversion	PREDICTED: FAD-dependent urate hydroxylase-like [Cucumis sativus]
	CmoCh02G016390	4.33701	3.66744	4.46035	3.45283	4.45737	4.23074	5.53296	6.66898	7.61509	14.0208	10.0267	14.0323	[G]	Carbohydrate transport and metabolism	Molecular Function: magnesium ion binding (GO:0000287);; Molecular Function: pyruvate kinase activity (GO:0004743);; Biological Process: glycolytic process (GO:0006096);; Biological Process: phosphorylation (GO:0016310);; Molecular Function: potassium ion binding (GO:0030955);;	--	--	[G]	Carbohydrate transport and metabolism	Pyruvate kinase, barrel domain;; Pyruvate kinase, alpha/beta domain	Pyruvate kinase isozyme G, chloroplastic (Precursor) OS=Nicotiana tabacum (Common tobacco) PE=2 SV=1	G	Carbohydrate transport and metabolism	PREDICTED: pyruvate kinase isozyme G, chloroplastic-like [Cucumis sativus]
	CmoCh02G016460	2.59303	2.32738	1.51597	3.04725	2.89472	3.91365	3.27511	2.77574	4.01078	4.85854	2.69336	3.58547	--	--	--	--	--	[R]	General function prediction only	Leucine Rich repeats (2 copies);; Leucine rich repeat;; Leucine Rich Repeat;; Leucine rich repeat;; Leucine Rich repeat	Plant intracellular Ras-group-related LRR protein 5 OS=Oryza sativa subsp. japonica (Rice) PE=2 SV=1	R	General function prediction only	PREDICTED: plant intracellular Ras-group-related LRR protein 5-like [Cucumis melo]
	CmoCh02G016800	15.7927	15.7834	19.3301	19.2278	21.9736	19.6666	28.0386	19.7375	21.409	38.3538	39.8615	38.6846	--	--	Molecular Function: nucleotide binding (GO:0000166);; Molecular Function: catalytic activity (GO:0003824);; Biological Process: response to oxidative stress (GO:0006979);; Cellular Component: thylakoid (GO:0009579);; Cellular Component: plastoglobule (GO:0010287);; Biological Process: cellular response to water deprivation (GO:0042631);; Biological Process: cellular metabolic process (GO:0044237)…	--	--	[R]	General function prediction only	NADH(P)-binding;; NAD dependent epimerase/dehydratase family;; 3-beta hydroxysteroid dehydrogenase/isomerase family	Uncharacterized protein At1g32220, chloroplastic (Precursor) GN=At1g32220 OS=Arabidopsis thaliana (Mouse-ear cress) PE=2 SV=1	R	General function prediction only	PREDICTED: uncharacterized protein At1g32220, chloroplastic-like [Cucumis sativus]
	CmoCh02G016830	0.71043	0.613738	0.76868	0.697956	1.2677	1.0642	1.55031	0.498522	0.870373	1.83687	1.51866	1.76221	[G]	Carbohydrate transport and metabolism	Molecular Function: hydrolase activity, hydrolyzing O-glycosyl compounds (GO:0004553);; Cellular Component: cell wall (GO:0005618);; Biological Process: cellular glucan metabolic process (GO:0006073);; Molecular Function: xyloglucan:xyloglucosyl transferase activity (GO:0016762);; Cellular Component: apoplast (GO:0048046);;	K08235|0|cmo:103503575|K08235 xyloglucan:xyloglucosyl transferase [EC:2.4.1.207] | (RefSeq) probable xyloglucan endotransglucosylase/hydrolase protein 30	--	--	--	Glycosyl hydrolases family 16;; Xyloglucan endo-transglycosylase (XET) C-terminus	Probable xyloglucan endotransglucosylase/hydrolase protein 30 (Precursor) GN=F3C3.5 OS=Arabidopsis thaliana (Mouse-ear cress) PE=2 SV=2	R	General function prediction only	PREDICTED: probable xyloglucan endotransglucosylase/hydrolase protein 30 [Cucumis melo]
	CmoCh02G016960	26.3335	27.6399	40.674	22.9281	25.9503	24.3146	31.3073	24.3258	20.4091	58.8711	44.3569	56.4143	--	--	Cellular Component: nucleus (GO:0005634);; Molecular Function: kinase activity (GO:0016301);; Biological Process: phosphorylation (GO:0016310);;	K06685|3.93896e-141|cmo:103499244|K06685 MOB kinase activator 1 | (RefSeq) MOB kinase activator-like 1A	--	[D]	Cell cycle control, cell division, chromosome partitioning	Mob1/phocein family	MOB kinase activator-like 1 GN=At4g19045 OS=Arabidopsis thaliana (Mouse-ear cress) PE=2 SV=1	D	Cell cycle control, cell division, chromosome partitioning	PREDICTED: MOB kinase activator-like 1 isoform X1 [Cucumis melo]
	CmoCh02G017380	2.51086	3.53453	2.21722	2.53826	2.61948	4.09781	3.5593	4.8321	3.08399	5.43541	5.44519	5.50917	[I]	Lipid transport and metabolism	Biological Process: metabolic process (GO:0008152);; Molecular Function: transferase activity, transferring acyl groups other than amino-acyl groups (GO:0016747);;	K07513|0|cmo:103494904|K07513 acetyl-CoA acyltransferase 1 [EC:2.3.1.16] | (RefSeq) 3-ketoacyl-CoA thiolase 2, peroxisomal-like	Fatty acid degradation (ko00071);; Valine, leucine and isoleucine degradation (ko00280);; alpha-Linolenic acid metabolism (ko00592);; Biosynthesis of unsaturated fatty acids (ko01040);; Fatty acid metabolism (ko01212);; Peroxisome (ko04146)	[I]	Lipid transport and metabolism	Thiolase, N-terminal domain;; Thiolase, C-terminal domain	3-ketoacyl-CoA thiolase 2, peroxisomal (Precursor) GN=F25I18.11 OS=Arabidopsis thaliana (Mouse-ear cress) PE=1 SV=2	I	Lipid transport and metabolism	PREDICTED: 3-ketoacyl-CoA thiolase 1, peroxisomal-like isoform X2 [Cucumis melo]
	CmoCh02G017730	1.32763	1.79706	1.47989	1.33955	1.3752	0.989519	2.73697	1.30312	1.96089	2.79704	4.16138	4.25272	[E]	Amino acid transport and metabolism	Molecular Function: transporter activity (GO:0005215);; Biological Process: transport (GO:0006810);; Cellular Component: membrane (GO:0016020);;	--	--	[E]	Amino acid transport and metabolism	POT family	Protein NRT1/ PTR FAMILY 5.2 GN=MCL19.10 OS=Arabidopsis thaliana (Mouse-ear cress) PE=2 SV=1	P	Inorganic ion transport and metabolism	PREDICTED: LOW QUALITY PROTEIN: protein NRT1/ PTR FAMILY 5.2-like [Cucumis melo]
	CmoCh02G017880	3.07194	3.0677	4.42878	2.32185	3.66428	2.47023	4.56747	4.13413	3.77589	12.3446	12.5807	10.6353	--	--	--	--	--	[I]	Lipid transport and metabolism	CRAL/TRIO domain;; CRAL/TRIO, N-terminal domain	Patellin-4 GN=PATL4 OS=Arabidopsis thaliana (Mouse-ear cress) PE=1 SV=2	I	Lipid transport and metabolism	PREDICTED: patellin-4-like [Cucumis melo]
	CmoCh02G018080	3.34289	3.06917	2.93426	3.0752	2.14807	2.37024	3.81111	5.05306	3.24864	8.47208	5.43167	6.51143	[Q]	Secondary metabolites biosynthesis, transport and catabolism	Molecular Function: monooxygenase activity (GO:0004497);; Molecular Function: iron ion binding (GO:0005506);; Molecular Function: electron carrier activity (GO:0009055);; Molecular Function: oxidoreductase activity, acting on paired donors, with incorporation or reduction of molecular oxygen (GO:0016705);; Molecular Function: heme binding (GO:0020037);; Biological Process: oxidation-reduction pro…	--	--	[QI]	Secondary metabolites biosynthesis, transport and catabolism;; Lipid transport and metabolism	Cytochrome P450	Cytochrome P450 94A1 GN=CYP94A1 OS=Vicia sativa (Spring vetch) PE=2 SV=2	Q	Secondary metabolites biosynthesis, transport and catabolism	PREDICTED: LOW QUALITY PROTEIN: cytochrome P450 94A2-like [Cucumis melo]
	CmoCh02G018230	14.1129	16.6591	17.5318	22.4932	15.9982	17.5973	23.4388	17.2638	19.8457	24.8201	30.1932	30.834	--	--	Cellular Component: chloroplast envelope (GO:0009941);; Biological Process: vitamin E biosynthetic process (GO:0010189);; Biological Process: plastoquinone biosynthetic process (GO:0010236);; Cellular Component: viral envelope (GO:0019031);; Biological Process: methylation (GO:0032259);; Molecular Function: 2-methyl-6-phytyl-1,4-benzoquinone methyltransferase activity (GO:0051741);;	K12502|0|pper:PRUPE_ppa008168mg|K12502 MPBQ/MSBQ methyltransferase [EC:2.1.1.295] | (RefSeq) hypothetical protein	Ubiquinone and other terpenoid-quinone biosynthesis (ko00130)	[H]	Coenzyme transport and metabolism	Methyltransferase domain;; ubiE/COQ5 methyltransferase family;; Methyltransferase domain;; Methyltransferase domain;; Methyltransferase domain;; Methyltransferase domain;; Methyltransferase domain	2-methyl-6-phytyl-1,4-hydroquinone methyltransferase, chloroplastic (Precursor) OS=Spinacia oleracea (Spinach) PE=1 SV=1	H	Coenzyme transport and metabolism	hypothetical protein PRUPE_ppa008168mg [Prunus persica]
	CmoCh02G018610	20.4044	25.6394	28.052	18.2307	22.1223	19.3091	28.3159	20.3738	25.1131	45.1584	41.1764	49.1637	[GEPR]	Carbohydrate transport and metabolism;; Amino acid transport and metabolism;; Inorganic ion transport and metabolism;; General function prediction only	Molecular Function: sugar:proton symporter activity (GO:0005351);; Cellular Component: vacuolar membrane (GO:0005774);; Cellular Component: chloroplast (GO:0009507);; Cellular Component: integral component of membrane (GO:0016021);; Molecular Function: 2-alkenal reductase [NAD(P)] activity (GO:0032440);; Biological Process: carbohydrate transmembrane transport (GO:0034219);; Biological Process: o…	K08145|0|csv:101221620|K08145 MFS transporter, SP family, solute carrier family 2 (facilitated glucose transporter), member 8 | (RefSeq) sugar transporter ERD6-like 7	--	[R]	General function prediction only	Sugar (and other) transporter;; Major Facilitator Superfamily	Sugar transporter ERD6-like 7 GN=At2g48020 OS=Arabidopsis thaliana (Mouse-ear cress) PE=2 SV=2	R	General function prediction only	PREDICTED: sugar transporter ERD6-like 7-like [Cucumis sativus]
	CmoCh03G000970	1.93388	3.29731	1.9102	1.50665	0.901081	1.68088	1.47756	1.57077	1.18051	3.85357	3.69441	3.35865	--	--	--	--	--	[P]	Inorganic ion transport and metabolism	WLM domain;; Zn-finger in Ran binding protein and others;; Protein of unknown function DUF45	--	P	Inorganic ion transport and metabolism	PREDICTED: LOW QUALITY PROTEIN: DNA damage response protein WSS1-like [Cucumis melo]
	CmoCh03G001820	29.5446	29.7811	31.1711	24.8105	38.7038	33.5221	49.7902	37.4959	42.6019	51.9974	60.4339	55.8397	--	--	Biological Process: carotenoid biosynthetic process (GO:0016117);; Biological Process: carotene biosynthetic process (GO:0016120);; Molecular Function: oxidoreductase activity, acting on paired donors, with incorporation or reduction of molecular oxygen (GO:0016705);; Molecular Function: lycopene beta cyclase activity (GO:0045436);;	K06443|0|cmo:103497264|K06443 lycopene beta-cyclase [EC:5.5.1.19] | (RefSeq) LBCY; lycopene beta cyclase, chloroplastic	Carotenoid biosynthesis (ko00906)	--	--	Lycopene cyclase protein;; FAD dependent oxidoreductase;; Thi4 family	Lycopene beta cyclase, chloroplastic/chromoplastic (Precursor) GN=LCY1 OS=Capsicum annuum (Bell pepper) PE=2 SV=1	H	Coenzyme transport and metabolism	lycopene beta cyclase [Cucurbita moschata]
	CmoCh03G001880	8.86554	6.20383	6.31888	7.19114	8.03729	7.86557	10	8.5834	8.87828	17.2972	15.9553	13.7238	[G]	Carbohydrate transport and metabolism	--	K00705|0|csv:101216247|K00705 4-alpha-glucanotransferase [EC:2.4.1.25] | (RefSeq) 4-alpha-glucanotransferase DPE2	Starch and sucrose metabolism (ko00500)	--	--	4-alpha-glucanotransferase;; Starch binding domain	4-alpha-glucanotransferase DPE2 GN=DPE2 OS=Arabidopsis thaliana (Mouse-ear cress) PE=1 SV=1	G	Carbohydrate transport and metabolism	hypothetical protein Csa_4G420150 [Cucumis sativus]
	CmoCh03G002270	17.7361	12.8536	14.9708	11.9723	16.4301	13.5286	18.1265	19.0612	20.7576	47.636	36.7985	42.675	[E]	Amino acid transport and metabolism	Biological Process: amino acid transmembrane transport (GO:0003333);; Cellular Component: plasma membrane (GO:0005886);; Cellular Component: plant-type vacuole membrane (GO:0009705);; Molecular Function: amino acid transmembrane transporter activity (GO:0015171);; Cellular Component: integral component of membrane (GO:0016021);;	--	--	[E]	Amino acid transport and metabolism	Amino acid permease;; Amino acid permease;; C-terminus of AA_permease	Cationic amino acid transporter 2, vacuolar GN=CAT2 OS=Arabidopsis thaliana (Mouse-ear cress) PE=2 SV=1	E	Amino acid transport and metabolism	PREDICTED: cationic amino acid transporter 2, vacuolar-like [Cucumis sativus]
	CmoCh03G004100	0.453814	0.300298	0.518985	1.51546	0.845183	0.860179	1.50602	1.70246	1.16739	0.366778	0.503852	0.037912	[E]	Amino acid transport and metabolism	Molecular Function: transporter activity (GO:0005215);; Cellular Component: plasma membrane (GO:0005886);; Biological Process: oligopeptide transport (GO:0006857);; Cellular Component: integral component of membrane (GO:0016021);;	K14638|0|csv:101220933|K14638 solute carrier family 15 (peptide/histidine transporter), member 3/4 | (RefSeq) protein NRT1/ PTR FAMILY 5.6	--	[E]	Amino acid transport and metabolism	POT family;; Major Facilitator Superfamily	Protein NRT1/ PTR FAMILY 5.6 GN=NPF5.6 OS=Arabidopsis thaliana (Mouse-ear cress) PE=2 SV=1	E	Amino acid transport and metabolism	PREDICTED: protein NRT1/ PTR FAMILY 5.6 [Cucumis melo]
	CmoCh03G004260	4.25629	4.93432	5.20148	4.29241	4.70539	5.73787	10.2747	9.32577	10.6865	8.1631	9.98587	11.4341	[RTKL]	General function prediction only;; Signal transduction mechanisms;; Transcription;; Replication, recombination and repair	Molecular Function: nucleotide binding (GO:0000166);; Molecular Function: protein serine/threonine kinase activity (GO:0004674);; Biological Process: phosphorylation (GO:0016310);;	--	--	--	--	Legume lectin domain;; Protein kinase domain;; Protein tyrosine kinase	L-type lectin-domain containing receptor kinase S.4 (Precursor) GN=LECRKS4 OS=Arabidopsis thaliana (Mouse-ear cress) PE=2 SV=1	T	Signal transduction mechanisms	PREDICTED: LOW QUALITY PROTEIN: L-type lectin-domain containing receptor kinase S.4-like [Cucumis melo]
	CmoCh03G004310	0.622135	0.918092	1.00608	0.852061	1.35005	1.00036	1.69255	0.594028	0.911489	3.15537	2.15234	2.44323	--	--	--	--	--	--	--	WRKY DNA -binding domain	Probable WRKY transcription factor 49 GN=WRKY49 OS=Arabidopsis thaliana (Mouse-ear cress) PE=2 SV=1	K	Transcription	PREDICTED: probable WRKY transcription factor 49-like [Cucumis sativus]
	CmoCh03G004790	15.4732	17.9744	24.5416	14.668	20.2067	16.6195	25.9652	19.9693	19.5561	36.0634	40.1574	38.0328	--	--	Molecular Function: peroxidase activity (GO:0004601);; Cellular Component: chloroplast (GO:0009507);; Biological Process: myo-inositol hexakisphosphate biosynthetic process (GO:0010264);; Molecular Function: peroxiredoxin activity (GO:0051920);; Biological Process: oxidation-reduction process (GO:0055114);;	--	--	[S]	Function unknown	AhpC/TSA antioxidant enzyme;; AhpC/TSA family;; Redoxin	Thioredoxin-like protein AAED1, chloroplastic (Precursor) GN=At2g37240 OS=Arabidopsis thaliana (Mouse-ear cress) PE=2 SV=2	O	Posttranslational modification, protein turnover, chaperones	PREDICTED: thioredoxin-like protein AAED1, chloroplastic-like [Cucumis sativus]
	CmoCh03G005140	9.89298	9.1686	10.0503	9.00998	15.7316	11.8497	16.9	14.7369	15.5295	13.7867	17.2616	19.4313	--	--	--	--	--	--	--	--	--	S	Function unknown	PREDICTED: uncharacterized protein LOC103484560 [Cucumis melo]
	CmoCh03G005320	4.83512	4.96145	7.47406	4.1007	5.19047	5.13461	3.43344	5.57787	3.85787	9.94297	9.80589	10.8898	--	--	--	--	--	--	--	Protein of unknown function (DUF1218)	--	S	Function unknown	hypothetical protein Csa_6G516650 [Cucumis sativus]
	CmoCh03G005400	0.195905	0.372086	0.07313	0.075401	0.273851	0.3304	0.959373	1.17418	1.28942	0.542755	0.404575	1.10162	--	--	Molecular Function: nucleic acid binding (GO:0003676);; Molecular Function: zinc ion binding (GO:0008270);; Biological Process: DNA integration (GO:0015074);; Biological Process: ammonium transport (GO:0015696);; Cellular Component: membrane (GO:0016020);;	--	--	[R]	General function prediction only	Reverse transcriptase (RNA-dependent DNA polymerase)	Endonuclease OS=Nicotiana tabacum (Common tobacco) PE=2 SV=1	R	General function prediction only	Putative gag-pol polyprotein, identical [Solanum demissum]
	CmoCh03G005660	40.5872	40.4947	32.4971	42.06	32.0343	32.0451	40.3125	27.8302	25.6705	66.7239	72.4245	77.4271	[EH]	Amino acid transport and metabolism;; Coenzyme transport and metabolism	Molecular Function: oxidoreductase activity, acting on a sulfur group of donors, disulfide as acceptor (GO:0016671);; Biological Process: sulfate reduction (GO:0019419);; Biological Process: cell redox homeostasis (GO:0045454);;	--	--	[E]	Amino acid transport and metabolism	Phosphoadenosine phosphosulfate reductase family;; Thioredoxin	5&apos;-adenylylsulfate reductase 3, chloroplastic (Precursor) GN=F1N20.90 OS=Arabidopsis thaliana (Mouse-ear cress) PE=2 SV=2	E	Amino acid transport and metabolism	PREDICTED: 5&apos;-adenylylsulfate reductase 3, chloroplastic-like [Cucumis sativus]
	CmoCh03G005910	1.78848	3.13082	2.11396	1.09662	1.60816	1.78261	1.85255	1.42136	1.19701	3.75727	3.77963	4.41168	[RTKL]	General function prediction only;; Signal transduction mechanisms;; Transcription;; Replication, recombination and repair	Molecular Function: protein serine/threonine kinase activity (GO:0004674);; Molecular Function: ATP binding (GO:0005524);; Biological Process: protein phosphorylation (GO:0006468);;	--	--	[T]	Signal transduction mechanisms	Protein tyrosine kinase;; Protein kinase domain;; Kinase-like	Serine/threonine-protein kinase HT1 GN=HT1 OS=Arabidopsis thaliana (Mouse-ear cress) PE=1 SV=1	T	Signal transduction mechanisms	PREDICTED: serine/threonine-protein kinase HT1 [Cucumis melo]
	CmoCh03G006080	4.44217	5.91086	4.29406	3.36642	3.2603	3.43533	4.82796	4.20553	4.11773	10.7736	7.28235	9.18432	--	--	Biological Process: regulation of transcription, DNA-templated (GO:0006355);;	--	--	--	--	GRAS domain family	Scarecrow-like protein 13 GN=SCL13 OS=Arabidopsis thaliana (Mouse-ear cress) PE=2 SV=2	K	Transcription	PREDICTED: scarecrow-like protein 13 [Cucumis melo]
	CmoCh03G006720	15.6221	14.7144	15.2831	13.6859	15.2122	11.6308	18.7479	14.1831	15.5887	26.9296	25.9647	27.2668	[S]	Function unknown	--	--	--	--	--	Vitamin K epoxide reductase family	Thiol-disulfide oxidoreductase LTO1 (Precursor) GN=LTO1 OS=Arabidopsis thaliana (Mouse-ear cress) PE=1 SV=1	S	Function unknown	PREDICTED: thiol-disulfide oxidoreductase LTO1 [Cucumis melo]
	CmoCh03G007050	5.46632	5.81518	5.07691	7.10926	5.33491	5.33495	5.32532	5.86583	5.07757	10.2711	10.4163	11.2891	--	--	Biological Process: response to other organism (GO:0051707);;	--	--	--	--	Thaumatin family	Thaumatin-like protein 1 (Precursor) OS=Prunus persica (Peach) PE=2 SV=1	R	General function prediction only	PREDICTED: thaumatin-like protein 1 [Cucumis melo]
	CmoCh03G007060	9.41162	9.29767	10.79	8.52355	7.54414	8.41966	10.8482	8.89346	8.28922	18.7914	17.7638	17.4635	--	--	--	--	--	--	--	Armadillo/beta-catenin-like repeat;; HEAT repeats;; Adaptin N terminal region;; HEAT-like repeat	--	S	Function unknown	PREDICTED: uncharacterized protein LOC103485132 [Cucumis melo]
	CmoCh03G007070	37.923	41.9515	39.3926	22.8285	38.7083	23.9998	34.9168	33.7429	39.1606	101.774	61.3676	107.345	[O]	Posttranslational modification, protein turnover, chaperones	--	--	--	[O]	Posttranslational modification, protein turnover, chaperones	DnaJ domain	Chaperone protein dnaJ 11, chloroplastic (Precursor) GN=T19K4.170 OS=Arabidopsis thaliana (Mouse-ear cress) PE=1 SV=2	O	Posttranslational modification, protein turnover, chaperones	PREDICTED: chaperone protein dnaJ 11, chloroplastic [Cucumis melo]
	CmoCh03G007110	13.4709	14.8074	13.2287	11.9594	10.9474	9.98031	11.2323	9.91408	10.3025	27.3424	20.4117	24.3198	[RTKL]	General function prediction only;; Signal transduction mechanisms;; Transcription;; Replication, recombination and repair	Molecular Function: protein serine/threonine kinase activity (GO:0004674);; Molecular Function: calcium ion binding (GO:0005509);; Molecular Function: ATP binding (GO:0005524);; Biological Process: protein phosphorylation (GO:0006468);;	K13412|0|cmo:103485126|K13412 calcium-dependent protein kinase [EC:2.7.11.1] | (RefSeq) calcium-dependent protein kinase 28-like	Plant-pathogen interaction (ko04626)	[T]	Signal transduction mechanisms	Protein kinase domain;; Protein tyrosine kinase;; EF hand;; EF hand;; EF-hand domain pair;; EF-hand domain;; EF-hand domain pair;; Secreted protein acidic and rich in cysteine Ca binding region;; Kinase-like	Calcium-dependent protein kinase 28 GN=CPK28 OS=Arabidopsis thaliana (Mouse-ear cress) PE=1 SV=1	T	Signal transduction mechanisms	PREDICTED: calcium-dependent protein kinase 28-like [Cucumis melo]
	CmoCh03G007500	2.33202	3.37231	2.51489	1.45207	1.26868	1.08689	4.89526	4.57436	1.71022	10.402	12.2568	9.399	[O]	Posttranslational modification, protein turnover, chaperones	Molecular Function: ATP binding (GO:0005524);; Molecular Function: nucleoside-triphosphatase activity (GO:0017111);;	--	--	[O]	Posttranslational modification, protein turnover, chaperones	Domain associated at C-terminal with AAA;; ATPase family associated with various cellular activities (AAA);; Holliday junction DNA helicase ruvB N-terminus;; Protein of unknown function (DUF815)	ATP-dependent zinc metalloprotease FTSH 2, chloroplastic (Precursor) OS=Oryza sativa subsp. japonica (Rice) PE=3 SV=1	O	Posttranslational modification, protein turnover, chaperones	hypothetical protein Csa_6G504450 [Cucumis sativus]
	CmoCh03G007620	4.75572	5.49621	6.24937	3.87679	5.81276	4.21081	8.09542	5.69576	6.83487	11.7587	14.4902	13.7126	--	--	--	--	--	[I]	Lipid transport and metabolism	PAP2 superfamily	Lipid phosphate phosphatase epsilon 2, chloroplastic (Precursor) GN=LPPE2 OS=Arabidopsis thaliana (Mouse-ear cress) PE=1 SV=1	I	Lipid transport and metabolism	PREDICTED: lipid phosphate phosphatase epsilon 1, chloroplastic-like [Cucumis melo]
	CmoCh03G008160	0.715528	1.41624	1.14592	0.842623	0.928125	0.648547	1.44763	0.784717	1.46919	3.77431	4.13026	3.03848	[Q]	Secondary metabolites biosynthesis, transport and catabolism	Molecular Function: iron ion binding (GO:0005506);; Molecular Function: electron carrier activity (GO:0009055);; Molecular Function: heme binding (GO:0020037);; Molecular Function: flavonoid 3',5'-hydroxylase activity (GO:0033772);; Biological Process: oxidation-reduction process (GO:0055114);;	--	--	[Q]	Secondary metabolites biosynthesis, transport and catabolism	Cytochrome P450	Cytochrome P450 CYP736A12 OS=Panax ginseng (Korean ginseng) PE=2 SV=1	Q	Secondary metabolites biosynthesis, transport and catabolism	PREDICTED: cytochrome P450 750A1-like [Cucumis sativus]
	CmoCh03G008290	5.59283	6.6369	7.82139	4.57457	6.42413	7.36225	9.78059	6.99759	8.72841	12.5323	12.9785	12.9683	--	--	Biological Process: metal ion transport (GO:0030001);; Molecular Function: metal ion binding (GO:0046872);;	--	--	[P]	Inorganic ion transport and metabolism	Heavy-metal-associated domain	Heavy metal-associated isoprenylated plant protein 26 (Precursor) GN=F20M13.140 OS=Arabidopsis thaliana (Mouse-ear cress) PE=1 SV=1	P	Inorganic ion transport and metabolism	PREDICTED: heavy metal-associated isoprenylated plant protein 26 [Cucumis melo]
	CmoCh03G008310	0.536558	1.14438	0.619183	0.55763	0.57402	0.45254	1.8532	0.613273	0.73111	1.88889	2.58581	2.67889	[Q]	Secondary metabolites biosynthesis, transport and catabolism	Molecular Function: copper ion binding (GO:0005507);; Cellular Component: extracellular region (GO:0005576);; Molecular Function: L-ascorbate oxidase activity (GO:0008447);; Biological Process: oxidation-reduction process (GO:0055114);;	--	--	[Q]	Secondary metabolites biosynthesis, transport and catabolism	Multicopper oxidase;; Multicopper oxidase;; Multicopper oxidase	L-ascorbate oxidase (Precursor) OS=Cucumis sativus (Cucumber) PE=1 SV=1	Q	Secondary metabolites biosynthesis, transport and catabolism	PREDICTED: L-ascorbate oxidase-like [Cucumis sativus]
	CmoCh03G008600	5.91264	2.35785	2.63785	5.89537	5.78881	5.82766	6.43324	8.07005	7.14534	8.11818	6.78014	7.4564	[E]	Amino acid transport and metabolism	Molecular Function: 3-deoxy-7-phosphoheptulonate synthase activity (GO:0003849);; Cellular Component: mitochondrion (GO:0005739);; Biological Process: aromatic amino acid family biosynthetic process (GO:0009073);; Biological Process: chorismate biosynthetic process (GO:0009423);; Cellular Component: plastid (GO:0009536);; Biological Process: response to wounding (GO:0009611);; Biological Process:…	K01626|0|cmo:103484958|K01626 3-deoxy-7-phosphoheptulonate synthase [EC:2.5.1.54] | (RefSeq) phospho-2-dehydro-3-deoxyheptonate aldolase 2, chloroplastic	Phenylalanine, tyrosine and tryptophan biosynthesis (ko00400);; Biosynthesis of amino acids (ko01230)	--	--	Class-II DAHP synthetase family	Phospho-2-dehydro-3-deoxyheptonate aldolase 1, chloroplastic (Precursor) GN=DHAPS-1 OS=Nicotiana tabacum (Common tobacco) PE=1 SV=1	E	Amino acid transport and metabolism	PREDICTED: phospho-2-dehydro-3-deoxyheptonate aldolase 2, chloroplastic [Cucumis melo]
	CmoCh03G008650	19.9967	17.2548	20.5069	16.8041	18.8244	18.7351	28.9594	22.1661	22.3094	52.733	49.2433	52.355	[RTKL]	General function prediction only;; Signal transduction mechanisms;; Transcription;; Replication, recombination and repair	Molecular Function: nucleotide binding (GO:0000166);; Molecular Function: protein kinase activity (GO:0004672);; Cellular Component: cytoplasm (GO:0005737);; Biological Process: response to osmotic stress (GO:0006970);;	K14498|0|csv:101206218|K14498 serine/threonine-protein kinase SRK2 [EC:2.7.11.1] | (RefSeq) SnRK2.2; serine/threonine-protein kinase SAPK2	Plant hormone signal transduction (ko04075)	[T]	Signal transduction mechanisms	Protein kinase domain;; Protein tyrosine kinase	Serine/threonine-protein kinase SAPK1 GN=OOSJNBa0017N12.8 OS=Oryza sativa subsp. japonica (Rice) PE=1 SV=1	T	Signal transduction mechanisms	PREDICTED: serine/threonine-protein kinase SAPK1-like [Cucumis sativus]
	CmoCh03G008890	2.95373	2.46548	1.85753	2.98017	2.42993	2.59686	2.87849	2.48927	3.33286	5.21514	4.18656	5.81073	--	--	--	--	--	--	--	Dof domain, zinc finger	Dof zinc finger protein DOF5.7 GN=DOF5.7 OS=Arabidopsis thaliana (Mouse-ear cress) PE=2 SV=1	R	General function prediction only	PREDICTED: dof zinc finger protein DOF5.7-like [Cucumis sativus]
	CmoCh03G008900	8.70318	5.52734	5.09756	8.8399	8.18863	9.99102	16.8046	24.2595	10.3363	18.0162	21.3169	19.3694	[R]	General function prediction only	Molecular Function: zinc ion binding (GO:0008270);; Biological Process: response to bacterium (GO:0009617);; Biological Process: plant-type hypersensitive response (GO:0009626);; Biological Process: lignin biosynthetic process (GO:0009809);; Molecular Function: aryl-alcohol dehydrogenase (NAD+) activity (GO:0018456);; Molecular Function: cinnamyl-alcohol dehydrogenase activity (GO:0045551);; Mole…	K00083|0|csv:101222715|K00083 cinnamyl-alcohol dehydrogenase [EC:1.1.1.195] | (RefSeq) SECAD1; probable mannitol dehydrogenase-like	Phenylpropanoid biosynthesis (ko00940)	[Q]	Secondary metabolites biosynthesis, transport and catabolism	Alcohol dehydrogenase GroES-like domain;; Zinc-binding dehydrogenase	Probable mannitol dehydrogenase GN=CAD OS=Fragaria ananassa (Strawberry) PE=2 SV=1	Q	Secondary metabolites biosynthesis, transport and catabolism	PREDICTED: 8-hydroxygeraniol dehydrogenase-like [Cucumis melo]
	CmoCh03G009080	0	0.471892	0	0.618379	0.447994	0.453768	0.774069	0.678253	0.375305	1.45349	0.657348	1.02729	--	--	--	--	--	--	--	Helix-loop-helix DNA-binding domain	Transcription factor bHLH19 GN=T30L20.2 OS=Arabidopsis thaliana (Mouse-ear cress) PE=2 SV=1	K	Transcription	PREDICTED: transcription factor bHLH18-like [Cucumis melo]
	CmoCh03G009140	0.212946	0.586938	0.555791	0.250224	0.487525	0.713409	0.328673	0.531894	1.26524	1.30069	0.898494	1.46735	--	--	--	--	--	--	--	--	--	S	Function unknown	PREDICTED: uncharacterized protein LOC101204059 [Cucumis sativus]
	CmoCh03G009530	3.01575	5.03688	2.70923	2.19192	2.58861	2.39397	1.72343	2.19428	1.27289	5.10384	3.93928	4.89437	[P]	Inorganic ion transport and metabolism	Molecular Function: carbonate dehydratase activity (GO:0004089);; Molecular Function: calcium-transporting ATPase activity (GO:0005388);; Molecular Function: calmodulin binding (GO:0005516);; Molecular Function: ATP binding (GO:0005524);; Cellular Component: endoplasmic reticulum membrane (GO:0005789);; Cellular Component: plasma membrane (GO:0005886);; Biological Process: protein targeting to me…	K01537|0|csv:101212315|K01537 Ca2+-transporting ATPase [EC:3.6.3.8] | (RefSeq) calcium-transporting ATPase 2, plasma membrane-type-like	--	[P]	Inorganic ion transport and metabolism	E1-E2 ATPase;; Cation transporting ATPase, C-terminus;; haloacid dehalogenase-like hydrolase;; Ca2+-ATPase N terminal autoinhibitory domain;; haloacid dehalogenase-like hydrolase;; Putative hydrolase of sodium-potassium ATPase alpha subunit;; Cation transporter/ATPase, N-terminus;; haloacid dehalogenase-like hydrolase	Calcium-transporting ATPase 2, plasma membrane-type GN=ACA2 OS=Arabidopsis thaliana (Mouse-ear cress) PE=1 SV=1	P	Inorganic ion transport and metabolism	PREDICTED: calcium-transporting ATPase 2, plasma membrane-type isoform X2 [Cucumis melo]
	CmoCh03G009730	0.619396	0.191962	0.555823	0.539699	0.451102	0.390637	0.632404	0.633352	0.367111	2.6561	3.1142	1.685	[Q]	Secondary metabolites biosynthesis, transport and catabolism	--	--	--	[Q]	Secondary metabolites biosynthesis, transport and catabolism	Cytochrome P450	Cytochrome P450 81E8 {ECO:0000303|PubMed:14617078} OS=Medicago truncatula (Barrel medic) PE=2 SV=1	Q	Secondary metabolites biosynthesis, transport and catabolism	PREDICTED: cytochrome P450 81D1-like [Cucumis sativus]
	CmoCh03G009740	0.683496	0.513393	0.611466	0.868919	0.386024	0.514471	0.737504	0.563936	0.72175	1.79638	1.30989	1.63345	[Q]	Secondary metabolites biosynthesis, transport and catabolism	Molecular Function: binding (GO:0005488);;	--	--	[Q]	Secondary metabolites biosynthesis, transport and catabolism	Cytochrome P450	Cytochrome P450 81E8 {ECO:0000303|PubMed:14617078} OS=Medicago truncatula (Barrel medic) PE=2 SV=1	Q	Secondary metabolites biosynthesis, transport and catabolism	PREDICTED: isoflavone 2&apos;-hydroxylase-like [Cucumis sativus]
	CmoCh03G010070	0.36013	0.494043	0.338695	0.11808	0.169687	0.08152	1.46203	0.894186	0.035026	1.4472	1.50587	1.92562	--	--	--	--	--	--	--	Arabidopsis broad-spectrum mildew resistance protein RPW8;; GRAM domain	Putative GEM-like protein 3 GN=At4g40100 OS=Arabidopsis thaliana (Mouse-ear cress) PE=3 SV=2	J	Translation, ribosomal structure and biogenesis	PREDICTED: uncharacterized protein LOC103484756 [Cucumis melo]
	CmoCh03G010100	33.0834	32.3498	40.3093	27.6898	29.428	30.956	31.7812	34.2519	37.7979	93.8266	68.9883	83.528	[R]	General function prediction only	--	K08233|5.0252e-125|csv:101220912|K08233 polyneuridine-aldehyde esterase [EC:3.1.1.78] | (RefSeq) putative inactive methylesterase 20	--	--	--	Alpha/beta hydrolase family;; Alpha/beta hydrolase family;; alpha/beta hydrolase fold	Salicylic acid-binding protein 2 GN=SABP2 OS=Nicotiana tabacum (Common tobacco) PE=1 SV=1	R	General function prediction only	PREDICTED: salicylic acid-binding protein 2-like [Cucumis sativus]
	CmoCh03G010250	408.833	356.62	488.853	645.117	892.007	527.049	928.342	419.131	842.608	1016.58	862.874	698.536	--	--	Molecular Function: calcium ion binding (GO:0005509);; Molecular Function: poly(U) RNA binding (GO:0008266);; Cellular Component: chloroplast thylakoid membrane (GO:0009535);; Cellular Component: chloroplast thylakoid lumen (GO:0009543);; Cellular Component: photosystem II oxygen evolving complex (GO:0009654);; Biological Process: photoinhibition (GO:0010205);; Biological Process: photosystem II …	K02716|0|csv:101203080|K02716 photosystem II oxygen-evolving enhancer protein 1 | (RefSeq) oxygen-evolving enhancer protein 1, chloroplastic	Photosynthesis (ko00195)	--	--	Manganese-stabilising protein / photosystem II polypeptide	Oxygen-evolving enhancer protein 1, chloroplastic (Precursor) GN=PSBO OS=Nicotiana tabacum (Common tobacco) PE=2 SV=1	R	General function prediction only	PREDICTED: oxygen-evolving enhancer protein 1, chloroplastic-like [Cucumis sativus]
	CmoCh03G010410	58.6387	52.8802	61.8773	45.7651	65.6678	52.3501	97.6917	69.5371	79.9221	171.823	161.304	159.181	[R]	General function prediction only	Molecular Function: ATP binding (GO:0005524);; Biological Process: obsolete ATP catabolic process (GO:0006200);; Molecular Function: ATPase activity (GO:0016887);;	--	--	[R]	General function prediction only	ABC transporter;; ABC transporter;; AAA domain;; RecF/RecN/SMC N terminal domain;; AAA domain;; Miro-like protein;; ATPase family associated with various cellular activities (AAA)	ABC transporter F family member 5 GN=MXK3.6 OS=Arabidopsis thaliana (Mouse-ear cress) PE=2 SV=1	R	General function prediction only	PREDICTED: LOW QUALITY PROTEIN: ABC transporter F family member 5 [Cucumis melo]
	CmoCh03G010460	23.5446	28.7151	32.0391	19.9322	24.5468	20.7389	28.7561	26.1487	29.1956	72.9647	63.6289	68.6685	[S]	Function unknown	Molecular Function: structural molecule activity (GO:0005198);; Biological Process: iron-sulfur cluster assembly (GO:0016226);; Molecular Function: iron-sulfur cluster binding (GO:0051536);;	K13628|3.24425e-118|cmo:103484688|K13628 iron-sulfur cluster assembly protein | (RefSeq) iron-sulfur assembly protein IscA, chloroplastic	--	[P]	Inorganic ion transport and metabolism	Iron-sulphur cluster biosynthesis	Iron-sulfur assembly protein IscA, chloroplastic (Precursor) GN=ISCA OS=Arabidopsis thaliana (Mouse-ear cress) PE=2 SV=2	P	Inorganic ion transport and metabolism	PREDICTED: iron-sulfur assembly protein IscA, chloroplastic [Cucumis melo]
	CmoCh03G010870	4.48323	4.53748	4.09169	3.96955	5.08786	4.44369	6.23878	5.12614	6.247	9.22815	9.98962	10.2661	--	--	Cellular Component: chloroplast (GO:0009507);; Molecular Function: hydrolase activity (GO:0016787);;	--	--	[B]	Chromatin structure and dynamics	Histone deacetylase domain	Histone deacetylase 14 GN=HDA14 OS=Arabidopsis thaliana (Mouse-ear cress) PE=2 SV=1	B	Chromatin structure and dynamics	PREDICTED: histone deacetylase 14-like [Cucumis sativus]
	CmoCh03G011110	63.7468	55.8901	52.6991	33.2998	29.2928	32.6919	76.7469	64.7599	59.0393	144.508	164.991	183.539	--	--	Biological Process: defense response to virus (GO:0051607);;	--	--	--	--	Late embryogenesis abundant protein	Protein YLS9 GN=F11F19.11 OS=Arabidopsis thaliana (Mouse-ear cress) PE=2 SV=1	S	Function unknown	PREDICTED: protein YLS9-like [Cucumis melo]
	CmoCh03G011340	2.00835	4.67718	3.58207	1.73739	1.725	4.57553	1.32615	1.2161	0.909623	2.91532	5.39269	4.233	--	--	--	--	--	--	--	--	--	--	--	PREDICTED: vacuolar protein sorting-associated protein 55 homolog [Cucumis sativus]
	CmoCh03G011800	25.8559	33.4532	37.0241	17.7605	15.841	14.4215	16.4103	15.1874	21.8243	51.0126	45.0542	54.4469	#N/A	#N/A	#N/A	#N/A	#N/A	#N/A	#N/A	#N/A	#N/A	#N/A	#N/A	#N/A
	CmoCh03G012080	18.3415	13.196	14.078	14.9751	16.8676	19.859	22.3512	32.0732	33.8488	27.7327	22.3438	26.6313	--	--	--	--	--	[P]	Inorganic ion transport and metabolism	Heavy-metal-associated domain	Heavy metal-associated isoprenylated plant protein 26 (Precursor) GN=F20M13.140 OS=Arabidopsis thaliana (Mouse-ear cress) PE=1 SV=1	P	Inorganic ion transport and metabolism	PREDICTED: uncharacterized protein LOC101221463 isoform 2 [Cucumis sativus]
	CmoCh03G012500	1.25446	1.12159	1.12458	0.912016	1.54923	1.06506	3.27093	0.872263	2.41831	7.25366	5.53382	6.882	--	--	--	--	--	--	--	--	--	S	Function unknown	PREDICTED: uncharacterized protein LOC103491651 [Cucumis melo]
	CmoCh03G012860	57.9329	55.1908	58.9568	75.5977	80.2866	73.7897	105.605	96.926	91.0126	87.9732	113.041	92.9114	--	--	Biological Process: triose phosphate transport (GO:0015717);; Cellular Component: membrane (GO:0016020);; Molecular Function: substrate-specific transmembrane transporter activity (GO:0022891);; Biological Process: cellular metabolic process (GO:0044237);; Biological Process: primary metabolic process (GO:0044238);; Cellular Component: chloroplast part (GO:0044434);; Biological Process: organic s…	K15283|0|cmo:103484496|K15283 solute carrier family 35, member E1 | (RefSeq) triose phosphate/phosphate translocator, chloroplastic	--	[GE]	Carbohydrate transport and metabolism;; Amino acid transport and metabolism	Triose-phosphate Transporter family;; EamA-like transporter family	Triose phosphate/phosphate translocator, chloroplastic (Precursor) OS=Pisum sativum (Garden pea) PE=1 SV=1	EG	Amino acid transport and metabolism;; Carbohydrate transport and metabolism	PREDICTED: triose phosphate/phosphate translocator, chloroplastic isoform X1 [Cucumis melo]
	CmoCh03G013070	1.35727	0.506868	1.28924	0.760443	1.42878	0.747133	4.04272	4.42235	4.65255	5.04574	3.43852	3.66428	[O]	Posttranslational modification, protein turnover, chaperones	--	K19038|9.87951e-82|cmo:103484472|K19038 E3 ubiquitin-protein ligase ATL41 [EC:2.3.2.27] | (RefSeq) E3 ubiquitin-protein ligase ATL41-like	--	[O]	Posttranslational modification, protein turnover, chaperones	Ring finger domain;; RING-H2 zinc finger;; zinc-RING finger domain;; Zinc finger, C3HC4 type (RING finger);; Zinc finger, C3HC4 type (RING finger);; Zinc finger, C3HC4 type (RING finger);; Anaphase-promoting complex subunit 11 RING-H2 finger	RING-H2 finger protein ATL40 GN=ATL40 OS=Arabidopsis thaliana (Mouse-ear cress) PE=2 SV=1	O	Posttranslational modification, protein turnover, chaperones	PREDICTED: E3 ubiquitin-protein ligase ATL41-like [Cucumis melo]
	CmoCh03G013350	2.38633	2.70739	3.12572	3.64706	3.68016	4.01292	6.32516	3.82117	4.94562	7.25669	6.40654	9.36932	--	--	--	--	--	--	--	--	--	S	Function unknown	hypothetical protein Csa_6G519730 [Cucumis sativus]
	CmoCh03G014600	1.44637	1.80432	1.36848	1.04532	1.4545	0.862856	1.82601	1.25992	1.56919	3.2928	3.6112	3.25506	[C]	Energy production and conversion	Molecular Function: oxidoreductase activity, acting on CH-OH group of donors (GO:0016614);; Biological Process: response to stimulus (GO:0050896);;	--	--	--	--	FAD binding domain;; Berberine and berberine like	Reticuline oxidase-like protein (Precursor) GN=At4g20830 OS=Arabidopsis thaliana (Mouse-ear cress) PE=1 SV=2	R	General function prediction only	PREDICTED: reticuline oxidase-like protein-like [Cucumis sativus]
	CmoCh03G014850	1.41593	0.78355	1.45663	0.680614	0.494907	0.61551	1.98288	1.79856	0.755849	4.21288	3.64221	2.34974	--	--	--	--	--	--	--	VQ motif	--	S	Function unknown	PREDICTED: uncharacterized protein LOC103485295 [Cucumis melo]
	CmoCh03G014950	1.121	0.550241	1.84769	0.417938	0.651981	1.27812	0.542682	0.820501	0.533405	2.91125	1.85849	2.34963	--	--	--	--	--	[K]	Transcription	SRF-type transcription factor (DNA-binding and dimerisation domain);; K-box region	MADS-box protein FBP24 GN=FBP24 OS=Petunia hybrida (Petunia) PE=1 SV=1	K	Transcription	PREDICTED: MADS-box protein FBP24 isoform X1 [Cucumis melo]
	CmoCh03G015050	26.2605	31.9208	13.2145	29.1156	23.9615	23.2086	26.8686	23.2654	16.4926	54.1775	55.6861	39.7696	--	--	Molecular Function: calcium ion binding (GO:0005509);; Cellular Component: membrane (GO:0016020);; Cellular Component: Golgi transport complex (GO:0017119);;	--	--	--	--	PA domain;; Phloem protein 2	Vacuolar-sorting receptor 6 (Precursor) GN=F17F8.23 OS=Arabidopsis thaliana (Mouse-ear cress) PE=2 SV=3	U	Intracellular trafficking, secretion, and vesicular transport	PREDICTED: vacuolar-sorting receptor 6-like isoform X1 [Cucumis melo]
	CmoCh04G000320	0.729643	0.60053	0.712392	0	0.153291	0.306792	0.276148	0.500826	0.47729	2.15355	1.00099	2.67528	[R]	General function prediction only	Molecular Function: oxidoreductase activity, acting on paired donors, with incorporation or reduction of molecular oxygen, 2-oxoglutarate as one donor, and incorporation of one atom each of oxygen into both donors (GO:0016706);;	K04125|0|csv:101220829|K04125 gibberellin 2-oxidase [EC:1.14.11.13] | (RefSeq) gibberellin 2-beta-dioxygenase 8-like	Diterpenoid biosynthesis (ko00904)	[QR]	Secondary metabolites biosynthesis, transport and catabolism;; General function prediction only	2OG-Fe(II) oxygenase superfamily;; non-haem dioxygenase in morphine synthesis N-terminal	Gibberellin 2-beta-dioxygenase 8 GN=GA2OX8 OS=Arabidopsis thaliana (Mouse-ear cress) PE=1 SV=2	Q	Secondary metabolites biosynthesis, transport and catabolism	PREDICTED: gibberellin 2-beta-dioxygenase 8-like [Cucumis sativus]
	CmoCh04G000480	2.92655	2.22229	3.46188	1.95276	1.79345	2.15864	3.94252	3.24033	2.40526	8.52618	5.53346	4.68439	--	--	--	--	--	--	--	Domain of unknown function (DUF4228)	Uncharacterized protein At1g66480 GN=At1g66480 OS=Arabidopsis thaliana (Mouse-ear cress) PE=2 SV=1	S	Function unknown	PREDICTED: uncharacterized protein At1g66480-like [Cucumis sativus]
	CmoCh04G000560	3.71864	4.61199	5.41964	4.90283	3.4234	4.86093	3.23763	8.1247	7.08909	6.49566	10.0773	11.5089	[G]	Carbohydrate transport and metabolism	Biological Process: maltose metabolic process (GO:0000023);; Molecular Function: phosphomannomutase activity (GO:0004615);; Cellular Component: chloroplast stroma (GO:0009570);; Biological Process: starch biosynthetic process (GO:0019252);; Biological Process: cellular response to water deprivation (GO:0042631);;	--	--	[G]	Carbohydrate transport and metabolism	Phosphoglucomutase/phosphomannomutase, alpha/beta/alpha domain I;; Phosphoglucomutase/phosphomannomutase, alpha/beta/alpha domain II;; Phosphoglucomutase/phosphomannomutase, alpha/beta/alpha domain III	--	G	Carbohydrate transport and metabolism	PREDICTED: phosphomannomutase/phosphoglucomutase-like [Cucumis sativus]
	CmoCh04G000590	3.40873	3.37688	2.45119	1.78893	1.00312	1.95161	2.34185	2.87974	1.55773	5.89723	6.20272	5.25765	[RTKL]	General function prediction only;; Signal transduction mechanisms;; Transcription;; Replication, recombination and repair	Biological Process: activation of MAPKK activity (GO:0000186);; Molecular Function: MAP kinase kinase kinase activity (GO:0004709);; Molecular Function: protein tyrosine kinase activity (GO:0004713);; Molecular Function: ATP binding (GO:0005524);;	K04733|0|cmo:103502524|K04733 interleukin-1 receptor-associated kinase 4 [EC:2.7.11.1] | (RefSeq) putative receptor-like protein kinase At4g00960	--	[T]	Signal transduction mechanisms	Protein tyrosine kinase;; Protein kinase domain	Cysteine-rich receptor-like protein kinase 10 (Precursor) GN=F21P8.70 OS=Arabidopsis thaliana (Mouse-ear cress) PE=1 SV=3	T	Signal transduction mechanisms	PREDICTED: putative receptor-like protein kinase At4g00960 isoform X2 [Cucumis melo]
	CmoCh04G000700	6.24751	6.75947	6.25974	6.84061	5.70821	5.87481	5.85665	7.02289	5.62498	13.449	11.7847	8.47547	[R]	General function prediction only	Molecular Function: oxidoreductase activity, acting on paired donors, with incorporation or reduction of molecular oxygen, 2-oxoglutarate as one donor, and incorporation of one atom each of oxygen into both donors (GO:0016706);;	--	--	[QR]	Secondary metabolites biosynthesis, transport and catabolism;; General function prediction only	2OG-Fe(II) oxygenase superfamily;; non-haem dioxygenase in morphine synthesis N-terminal	1-aminocyclopropane-1-carboxylate oxidase homolog 3 GN=At1g06650 OS=Arabidopsis thaliana (Mouse-ear cress) PE=2 SV=1	Q	Secondary metabolites biosynthesis, transport and catabolism	PREDICTED: 1-aminocyclopropane-1-carboxylate oxidase homolog 6-like [Cucumis sativus]
	CmoCh04G001360	3.66021	3.69453	3.20127	2.32988	1.48682	1.80589	3.67846	3.1065	1.90346	7.526	9.6263	6.54088	--	--	Molecular Function: protein kinase activity (GO:0004672);; Molecular Function: ATP binding (GO:0005524);; Biological Process: protein phosphorylation (GO:0006468);; Cellular Component: integral component of membrane (GO:0016021);;	--	--	[T]	Signal transduction mechanisms	Protein tyrosine kinase;; Protein kinase domain;; Leucine rich repeat N-terminal domain	Inactive receptor-like serine/threonine-protein kinase At2g40270 (Precursor) GN=At2g40270 OS=Arabidopsis thaliana (Mouse-ear cress) PE=2 SV=2	T	Signal transduction mechanisms	PREDICTED: probable inactive receptor-like protein kinase At3g56050 [Cucumis melo]
	CmoCh04G001430	0.393897	0.073829	0.377024	0.257915	0.369558	0.14695	0.623568	0.354983	0.359247	3.78335	2.25508	1.51287	[T]	Signal transduction mechanisms	Molecular Function: phosphoprotein phosphatase activity (GO:0004721);;	K17506|4.36712e-157|csv:101208170|K17506 protein phosphatase 1L [EC:3.1.3.16] | (RefSeq) probable protein phosphatase 2C 2	--	[T]	Signal transduction mechanisms	Protein phosphatase 2C;; Protein phosphatase 2C	Probable protein phosphatase 2C 25 GN=At2g30020 OS=Arabidopsis thaliana (Mouse-ear cress) PE=1 SV=1	T	Signal transduction mechanisms	PREDICTED: probable protein phosphatase 2C 2-like [Cucumis sativus]
	CmoCh04G001460	30.876	55.2617	37.305	41.5628	31.6534	49.9018	118.318	35.5081	58.2691	86.0007	98.8301	62.5663	[I]	Lipid transport and metabolism	Biological Process: lipid metabolic process (GO:0006629);; Molecular Function: oxidoreductase activity, acting on paired donors, with oxidation of a pair of donors resulting in the reduction of molecular oxygen to two molecules of water (GO:0016717);; Biological Process: oxidation-reduction process (GO:0055114);;	K10257|0|cmo:103502871|K10257 acyl-lipid omega-3 desaturase [EC:1.14.19.25 1.14.19.35 1.14.19.36] | (RefSeq) omega-3 fatty acid desaturase, chloroplastic	--	--	--	Domain of unknown function (DUF3474);; Fatty acid desaturase	Omega-3 fatty acid desaturase, chloroplastic (Precursor) GN=FAD7A-1 OS=Ricinus communis (Castor bean) PE=2 SV=1	I	Lipid transport and metabolism	PREDICTED: omega-3 fatty acid desaturase, chloroplastic [Cucumis melo]
	CmoCh04G001480	23.3197	28.355	22.1595	12.3088	10.7871	17.7232	15.2279	11.4533	14.6126	63.3381	36.0431	39.5705	--	--	--	--	--	[R]	General function prediction only	Ankyrin repeats (3 copies);; Ankyrin repeats (many copies);; Ankyrin repeat;; Ankyrin repeat;; Zinc finger C-x8-C-x5-C-x3-H type (and similar)	Zinc finger CCCH domain-containing protein 29 GN=At2g40140 OS=Arabidopsis thaliana (Mouse-ear cress) PE=2 SV=1	R	General function prediction only	zinc finger CCCH domain-containing protein 29-like [Cucumis melo]
	CmoCh04G001780	13.8496	12.2584	13.3092	9.10334	12.291	10.8182	14.5966	11.6369	14.2801	24.2476	21.2831	25.4957	--	--	Molecular Function: transferase activity, transferring glycosyl groups (GO:0016757);;	--	--	[GC]	Carbohydrate transport and metabolism;; Energy production and conversion	UDP-glucoronosyl and UDP-glucosyl transferase	7-deoxyloganetic acid glucosyltransferase GN=UGT709C2 OS=Catharanthus roseus (Madagascar periwinkle) PE=1 SV=1	CG	Energy production and conversion;; Carbohydrate transport and metabolism	PREDICTED: UDP-glycosyltransferase 85A1-like [Cucumis sativus]
	CmoCh04G002060	7.81167	6.88138	6.72469	6.74768	6.61097	6.12625	8.73895	7.91219	9.73305	14.4553	11.4871	12.9275	--	--	--	K11982|0|cmo:103500230|K11982 E3 ubiquitin-protein ligase RNF115/126 [EC:2.3.2.27] | (RefSeq) E3 ubiquitin-protein ligase RING1-like	--	[O]	Posttranslational modification, protein turnover, chaperones	Protein of unknown function (DUF1117);; zinc-finger;; Ring finger domain;; RING-H2 zinc finger;; Zinc finger, C3HC4 type (RING finger)	E3 ubiquitin-protein ligase RING1 GN=RING1 OS=Gossypium hirsutum (Upland cotton) PE=1 SV=1	O	Posttranslational modification, protein turnover, chaperones	PREDICTED: E3 ubiquitin-protein ligase RING1-like [Cucumis melo]
	CmoCh04G002660	4.55497	4.32909	5.21607	3.94372	3.01286	2.77701	3.017	4.7599	2.74624	6.78102	7.14416	7.10622	[F]	Nucleotide transport and metabolism	Molecular Function: adenylate kinase activity (GO:0004017);; Molecular Function: ATP binding (GO:0005524);; Biological Process: nucleotide phosphorylation (GO:0046939);;	K00939|7.00568e-162|csv:101221935|K00939 adenylate kinase [EC:2.7.4.3] | (RefSeq) probable adenylate kinase 6, chloroplastic	Purine metabolism (ko00230)	[F]	Nucleotide transport and metabolism	Adenylate kinase;; AAA domain	Probable adenylate kinase 1, chloroplastic (Precursor) OS=Oryza sativa subsp. japonica (Rice) PE=2 SV=1	F	Nucleotide transport and metabolism	PREDICTED: probable adenylate kinase 6, chloroplastic isoform X2 [Cucumis melo]
	CmoCh04G002690	29.3923	29.94	30.6694	11.0823	17.6841	17.3895	43.2565	31.2144	44.7714	59.9037	55.7828	67.3026	--	--	--	K09284|1.45988e-134|cmo:103488740|K09284 AP2-like factor, euAP2 lineage | (RefSeq) ethylene-responsive transcription factor RAP2-7	--	--	--	AP2 domain	Ethylene-responsive transcription factor RAP2-7 GN=T17D12.11 OS=Arabidopsis thaliana (Mouse-ear cress) PE=2 SV=2	K	Transcription	PREDICTED: ethylene-responsive transcription factor RAP2-7 [Cucumis melo]
	CmoCh04G002700	21.1435	21.4536	23.2278	19.0076	24.4786	21.1475	28.0623	21.1759	25.8404	41.1113	39.7209	40.0896	--	--	Cellular Component: mitochondrion (GO:0005739);;	--	--	[S]	Function unknown	Uncharacterised ACR, YagE family COG1723	--	S	Function unknown	PREDICTED: uncharacterized LOC101222647 [Cucumis sativus]
	CmoCh04G003020	1.23807	0.914917	1.38565	0.636082	1.25459	1.0024	0.651446	1.4218	0.826596	3.30964	2.65655	3.68214	--	--	--	--	--	--	--	--	--	S	Function unknown	PREDICTED: uncharacterized protein LOC103489026 [Cucumis melo]
	CmoCh04G003140	2.65717	2.93947	2.99515	1.91535	2.26957	3.01704	3.56588	4.89642	4.67961	7.02653	5.58245	6.1326	[R]	General function prediction only	Biological Process: metabolic process (GO:0008152);; Molecular Function: hippurate hydrolase activity (GO:0047980);;	K14664|0|csv:101208682|K14664 IAA-amino acid hydrolase [EC:3.5.1.-] | (RefSeq) IAA-amino acid hydrolase ILR1-like 4	--	--	--	Peptidase family M20/M25/M40;; Peptidase dimerisation domain	IAA-amino acid hydrolase ILR1-like 1 (Precursor) GN=ILL1 OS=Oryza sativa subsp. indica (Rice) PE=2 SV=1	E	Amino acid transport and metabolism	PREDICTED: IAA-amino acid hydrolase ILR1-like 1-like [Cucumis sativus]
	CmoCh04G003220	22.8207	28.0437	32.9612	18.6694	18.5707	14.307	13.8742	16.4186	13.5855	32.093	29.1227	29.9923	--	--	--	--	--	--	--	Glycosyl transferase family 8	Probable galacturonosyltransferase-like 9 GN=F20P5.18 OS=Arabidopsis thaliana (Mouse-ear cress) PE=2 SV=1	G	Carbohydrate transport and metabolism	PREDICTED: probable galacturonosyltransferase-like 8 [Cucumis melo]
	CmoCh04G003400	5.09785	4.64511	6.4465	5.77778	5.59073	6.10423	7.21432	8.24041	7.53775	8.50927	8.61953	10.6627	[MG]	Cell wall/membrane/envelope biogenesis;; Carbohydrate transport and metabolism	Molecular Function: nucleotide binding (GO:0000166);; Cellular Component: Golgi apparatus (GO:0005794);; Biological Process: carbohydrate metabolic process (GO:0005975);; Biological Process: nucleotide-sugar metabolic process (GO:0009225);; Cellular Component: membrane (GO:0016020);; Molecular Function: UDP-glucuronate 4-epimerase activity (GO:0050378);; Molecular Function: coenzyme binding (GO:0…	K08679|0|csv:101209058|K08679 UDP-glucuronate 4-epimerase [EC:5.1.3.6] | (RefSeq) UDP-glucuronate 4-epimerase 2-like	Starch and sucrose metabolism (ko00500);; Amino sugar and nucleotide sugar metabolism (ko00520)	[M]	Cell wall/membrane/envelope biogenesis	NAD dependent epimerase/dehydratase family;; 3-beta hydroxysteroid dehydrogenase/isomerase family;; RmlD substrate binding domain;; Polysaccharide biosynthesis protein;; Male sterility protein;; short chain dehydrogenase	UDP-glucuronate 4-epimerase 2 GN=GAE2 OS=Arabidopsis thaliana (Mouse-ear cress) PE=2 SV=1	G	Carbohydrate transport and metabolism	PREDICTED: UDP-glucuronate 4-epimerase 2-like [Cucumis sativus]
	CmoCh04G003470	181.85	110.709	102.012	193.025	215.588	265.243	346.261	507.755	556.823	526.458	277.592	406.079	--	--	Molecular Function: enzyme inhibitor activity (GO:0004857);; Molecular Function: pectinesterase activity (GO:0030599);; Biological Process: negative regulation of catalytic activity (GO:0043086);;	--	--	--	--	Plant invertase/pectin methylesterase inhibitor	21 kDa protein (Precursor) OS=Daucus carota (Wild carrot) PE=2 SV=1	R	General function prediction only	PREDICTED: 21 kDa protein-like [Cucumis melo]
	CmoCh04G003570	1.12759	2.27656	3.46481	3.16724	2.91198	2.11436	0.74569	0.536924	0.403875	0.722238	0.705703	0.94161	--	--	--	--	--	--	--	--	--	--	--	hypothetical protein Csa_3G175640 [Cucumis sativus]
	CmoCh04G003990	11.9058	9.99471	12.6169	9.8637	8.88055	9.44144	15.9459	24.407	18.0491	20.3146	17.4961	17.3657	--	--	--	--	--	--	--	--	--	S	Function unknown	PREDICTED: uncharacterized protein LOC103494437 isoform X1 [Cucumis melo]
	CmoCh04G004280	7.22633	7.69405	7.84596	6.05441	7.56412	7.10641	8.63651	7.24962	8.72816	16.0977	17.1187	13.778	[H]	Coenzyme transport and metabolism	Molecular Function: GTP cyclohydrolase II activity (GO:0003935);; Molecular Function: 3,4-dihydroxy-2-butanone-4-phosphate synthase activity (GO:0008686);; Biological Process: riboflavin biosynthetic process (GO:0009231);; Cellular Component: chloroplast stroma (GO:0009570);; Cellular Component: membrane (GO:0016020);; Biological Process: root hair elongation (GO:0048767);;	K14652|0|csv:101212510|K14652 3,4-dihydroxy 2-butanone 4-phosphate synthase / GTP cyclohydrolase II [EC:4.1.99.12 3.5.4.25] | (RefSeq) bifunctional riboflavin biosynthesis protein RIBA 1, chloroplastic-like	Riboflavin metabolism (ko00740)	[H]	Coenzyme transport and metabolism	3,4-dihydroxy-2-butanone 4-phosphate synthase;; GTP cyclohydrolase II	GTP cyclohydrolase-2 (Precursor) GN=MSJ1.14 OS=Arabidopsis thaliana (Mouse-ear cress) PE=1 SV=2	H	Coenzyme transport and metabolism	PREDICTED: riboflavin biosynthesis protein ribBA, chloroplastic-like [Cucumis sativus]
	CmoCh04G004300	4.18356	3.90775	4.74747	4.4807	5.00478	5.17724	8.70097	5.17469	5.56572	11.6512	10.4847	12.2186	[H]	Coenzyme transport and metabolism	Molecular Function: GTP cyclohydrolase II activity (GO:0003935);; Molecular Function: 3,4-dihydroxy-2-butanone-4-phosphate synthase activity (GO:0008686);; Biological Process: riboflavin biosynthetic process (GO:0009231);; Cellular Component: chloroplast stroma (GO:0009570);; Cellular Component: membrane (GO:0016020);; Biological Process: root hair elongation (GO:0048767);;	K14652|0|cmo:103501158|K14652 3,4-dihydroxy 2-butanone 4-phosphate synthase / GTP cyclohydrolase II [EC:4.1.99.12 3.5.4.25] | (RefSeq) bifunctional riboflavin biosynthesis protein RIBA 1, chloroplastic-like	Riboflavin metabolism (ko00740)	[H]	Coenzyme transport and metabolism	GTP cyclohydrolase II;; 3,4-dihydroxy-2-butanone 4-phosphate synthase	GTP cyclohydrolase-2 (Precursor) GN=MSJ1.14 OS=Arabidopsis thaliana (Mouse-ear cress) PE=1 SV=2	H	Coenzyme transport and metabolism	PREDICTED: bifunctional riboflavin biosynthesis protein RIBA 1, chloroplastic-like isoform X1 [Cucumis melo]
	CmoCh04G004640	4.38758	4.4716	5.98912	4.88614	5.86207	5.29059	6.99303	5.91928	6.39496	10.4446	8.46584	10.128	[M]	Cell wall/membrane/envelope biogenesis	Biological Process: protein folding (GO:0006457);; Biological Process: proteolysis (GO:0006508);; Molecular Function: peptidase activity (GO:0008233);;	--	--	--	--	--	Probable zinc metallopeptidase EGY3, chloroplastic (Precursor) GN=EGY3 OS=Arabidopsis thaliana (Mouse-ear cress) PE=2 SV=1	S	Function unknown	PREDICTED: probable zinc metallopeptidase EGY3, chloroplastic [Cucumis melo]
	CmoCh04G005130	41.9528	56.5738	65.1732	22.4168	26.123	21.2471	34.8338	20.4517	16.5544	96.0725	104.788	103.217	[S]	Function unknown	--	--	--	--	--	Leucine Rich Repeat	Uncharacterized protein At4g06744 (Precursor) GN=At4g06744 OS=Arabidopsis thaliana (Mouse-ear cress) PE=2 SV=1	R	General function prediction only	PREDICTED: uncharacterized protein At4g06744-like [Cucumis sativus]
	CmoCh04G006230	2.98055	2.70909	2.71851	2.17823	2.52188	3.31543	4.06815	4.74811	3.80122	7.15839	7.23545	7.52708	--	--	--	--	--	[K]	Transcription	Myb/SANT-like DNA-binding domain	Trihelix transcription factor GT-3a GN=T10O8.90 OS=Arabidopsis thaliana (Mouse-ear cress) PE=1 SV=1	K	Transcription	PREDICTED: trihelix transcription factor GT-3b-like [Cucumis melo]
	CmoCh04G006350	3.56196	3.86808	3.45706	3.04254	3.24978	3.61827	4.35857	4.96075	5.03992	14.3037	10.4168	13.046	--	--	Molecular Function: carboxylic ester hydrolase activity (GO:0004091);;	K19882|0|cmo:103493023|K19882 O-palmitoleoyl-L-serine hydrolase [EC:3.1.1.98] | (RefSeq) pectin acetylesterase 8-like	--	[M]	Cell wall/membrane/envelope biogenesis	Pectinacetylesterase	--	M	Cell wall/membrane/envelope biogenesis	PREDICTED: protein notum homolog isoform X1 [Cucumis melo]
	CmoCh04G006470	5.94198	4.84279	5.05364	11.3348	7.4733	10.1102	7.19152	7.55572	5.71072	3.12383	3.26755	2.70948	[V]	Defense mechanisms	Molecular Function: ATP binding (GO:0005524);; Biological Process: obsolete ATP catabolic process (GO:0006200);; Molecular Function: ATPase-coupled organic phosphonate transmembrane transporter activity (GO:0015416);; Cellular Component: membrane (GO:0016020);;	--	--	[Q]	Secondary metabolites biosynthesis, transport and catabolism	ABC-2 type transporter;; ABC transporter;; AAA domain	ABC transporter G family member 14 OS=Arabidopsis thaliana (Mouse-ear cress) PE=2 SV=1	Q	Secondary metabolites biosynthesis, transport and catabolism	PREDICTED: ABC transporter G family member 14-like [Cucumis sativus]
	CmoCh04G006590	27.4804	28.7788	28.3898	22.4016	20.8613	22.1056	34.1261	24.3893	25.1033	51.7604	49.6081	49.8982	[H]	Coenzyme transport and metabolism	Cellular Component: mitochondrion (GO:0005739);; Cellular Component: plasma membrane (GO:0005886);; Biological Process: glutamate decarboxylation to succinate (GO:0006540);; Biological Process: response to oxidative stress (GO:0006979);; Molecular Function: zinc ion binding (GO:0008270);; Biological Process: gamma-aminobutyric acid catabolic process (GO:0009450);; Biological Process: pollen tube …	K16871|0|csv:101211530|K16871 4-aminobutyrate---pyruvate transaminase [EC:2.6.1.96] | (RefSeq) gamma aminobutyrate transaminase 1, mitochondrial-like	Alanine, aspartate and glutamate metabolism (ko00250);; Butanoate metabolism (ko00650)	[E]	Amino acid transport and metabolism	Aminotransferase class-III	Gamma aminobutyrate transaminase 1, mitochondrial (Precursor) GN=GABA-TP1 OS=Solanum lycopersicum (Tomato) PE=1 SV=1	E	Amino acid transport and metabolism	PREDICTED: gamma aminobutyrate transaminase 1, mitochondrial-like isoform X2 [Cucumis melo]
	CmoCh04G006730	15.8109	14.028	21.1557	12.1265	19.5418	17.0787	26.0371	21.7232	21.3802	41.9817	39.3939	50.545	[I]	Lipid transport and metabolism	Biological Process: biosynthetic process (GO:0009058);; Molecular Function: transferase activity, transferring alkyl or aryl (other than methyl) groups (GO:0016765);;	--	--	[I]	Lipid transport and metabolism	Squalene/phytoene synthase	Phytoene synthase, chloroplastic (Precursor) GN=PSY OS=Daucus carota (Wild carrot) PE=2 SV=1	I	Lipid transport and metabolism	phytoene synthase [Cucurbita pepo subsp. pepo]
	CmoCh04G006880	16.9703	17.7863	17.9295	34.1707	37.0313	33.6883	36.6451	14.8419	34.4446	40.1899	31.3462	30.9394	[O]	Posttranslational modification, protein turnover, chaperones	Biological Process: glucose metabolic process (GO:0006006);; Biological Process: response to stress (GO:0006950);; Cellular Component: chloroplast (GO:0009507);; Biological Process: response to organic substance (GO:0010033);; Cellular Component: membrane (GO:0016020);; Molecular Function: transferase activity (GO:0016740);; Biological Process: cellular catabolic process (GO:0044248);; Biological…	K00799|2.48405e-155|aly:ARALYDRAFT_316741|K00799 glutathione S-transferase [EC:2.5.1.18] | (RefSeq) F3F9.11	Glutathione metabolism (ko00480)	[O]	Posttranslational modification, protein turnover, chaperones	Glutathione S-transferase, N-terminal domain;; Glutathione S-transferase, N-terminal domain;; Glutathione S-transferase, C-terminal domain;; Glutathione S-transferase, N-terminal domain;; Glutathione S-transferase, C-terminal domain;; Glutathione S-transferase, C-terminal domain	Glutathione S-transferase U19 GN=F3F9.11 OS=Arabidopsis thaliana (Mouse-ear cress) PE=2 SV=1	O	Posttranslational modification, protein turnover, chaperones	F3F9.11 [Arabidopsis thaliana]
	CmoCh04G007010	16.3622	15.6938	19.3864	13.6922	18.2022	15.4647	29.472	19.3008	22.889	52.6551	50.1854	51.7735	[H]	Coenzyme transport and metabolism	Molecular Function: transferase activity, transferring alkyl or aryl (other than methyl) groups (GO:0016765);; Biological Process: cellular metabolic process (GO:0044237);;	K05356|0|cmo:103492962|K05356 all-trans-nonaprenyl-diphosphate synthase [EC:2.5.1.84 2.5.1.85] | (RefSeq) probable solanesyl-diphosphate synthase 3, chloroplastic	Terpenoid backbone biosynthesis (ko00900)	[H]	Coenzyme transport and metabolism	Polyprenyl synthetase	Solanesyl diphosphate synthase 2, chloroplastic (Precursor) GN=F20D23.25 OS=Arabidopsis thaliana (Mouse-ear cress) PE=1 SV=1	H	Coenzyme transport and metabolism	PREDICTED: probable solanesyl-diphosphate synthase 3, chloroplastic [Cucumis melo]
	CmoCh04G007070	10.5223	7.47345	9.70545	6.5885	7.6761	6.66376	10.7294	11.1778	11.8153	17.9233	16.7679	19.3558	--	--	Cellular Component: intracellular (GO:0005622);; Biological Process: signal transduction (GO:0007165);; Biological Process: response to red or far red light (GO:0009639);; Biological Process: cellular component organization (GO:0016043);; Biological Process: heterocycle biosynthetic process (GO:0018130);; Biological Process: aromatic compound biosynthetic process (GO:0019438);; Biological Process…	--	--	--	--	B-box zinc finger	B-box zinc finger protein 22 {ECO:0000303|PubMed:19920209} GN=T30F21.7 OS=Arabidopsis thaliana (Mouse-ear cress) PE=1 SV=2	S	Function unknown	PREDICTED: probable salt tolerance-like protein At1g78600 [Cucumis melo]
	CmoCh04G007200	2.71126	1.79273	2.3802	2.63672	1.61536	2.57272	2.03599	2.71153	2.52152	7.75011	6.64361	4.16073	[M]	Cell wall/membrane/envelope biogenesis	--	--	--	--	--	Cellulose synthase;; Glycosyltransferase like family 2;; Glycosyl transferase family group 2	Cellulose synthase-like protein G3 OS=Arabidopsis thaliana (Mouse-ear cress) PE=2 SV=2	G	Carbohydrate transport and metabolism	PREDICTED: cellulose synthase-like protein G3 [Cucumis melo]
	CmoCh04G007220	32.8721	29.7457	26.0548	27.8059	30.0687	30.8392	39.8601	33.7367	39.5899	63.6171	45.6605	54.0188	--	--	--	--	--	--	--	Development and cell death domain	B2 protein OS=Daucus carota (Wild carrot) PE=2 SV=1	S	Function unknown	PREDICTED: uncharacterized protein LOC101208173 [Cucumis sativus]
	CmoCh04G007310	125.19	181.25	222.646	93.2359	160.03	118.915	174.251	98.3817	114.745	249.802	256.422	309.601	--	--	Biological Process: cation transport (GO:0006812);; Cellular Component: chloroplast thylakoid (GO:0009534);; Biological Process: cellular process (GO:0009987);; Biological Process: biological regulation (GO:0065007);;	--	--	--	--	Protein of unknown function (DUF3252)	--	S	Function unknown	PREDICTED: uncharacterized protein LOC101210548 [Cucumis sativus]
	CmoCh04G007420	0.669475	0.763914	0.637551	0.220596	0.177412	0.418956	0.731065	0.355946	0.322205	5.2329	4.25062	2.53106	--	--	--	--	--	--	--	WRKY DNA -binding domain	Probable WRKY transcription factor 41 GN=WRKY41 OS=Arabidopsis thaliana (Mouse-ear cress) PE=2 SV=2	K	Transcription	PREDICTED: probable WRKY transcription factor 41 [Cucumis melo]
	CmoCh04G007470	10.1367	9.75137	8.13966	8.98673	10.5203	9.60186	12.1385	11.7683	12.6983	17.8501	16.7639	16.9057	--	--	--	--	--	--	--	--	--	S	Function unknown	PREDICTED: uncharacterized protein LOC101204981 [Cucumis sativus]
	CmoCh04G007680	1.18719	1.4404	0.679784	2.01619	1.15739	2.00747	2.09301	3.75594	1.44712	2.78944	3.25235	1.96096	--	--	Molecular Function: transcription factor activity, sequence-specific DNA binding (GO:0003700);; Biological Process: regulation of transcription, DNA-templated (GO:0006355);; Molecular Function: sequence-specific DNA binding (GO:0043565);;	K13425|7.0489e-76|cmo:103493141|K13425 WRKY transcription factor 22 | (RefSeq) probable WRKY transcription factor 29	Plant-pathogen interaction (ko04626)	--	--	WRKY DNA -binding domain	WRKY transcription factor 22 OS=Arabidopsis thaliana (Mouse-ear cress) PE=2 SV=1	K	Transcription	PREDICTED: probable WRKY transcription factor 29 [Cucumis melo]
	CmoCh04G007690	28.2845	32.135	36.2068	28.5687	35.1347	31.6459	53.5948	39.6012	38.8904	53.0675	67.9342	55.2578	[I]	Lipid transport and metabolism	Cellular Component: mitochondrion (GO:0005739);; Molecular Function: 2-C-methyl-D-erythritol 2,4-cyclodiphosphate synthase activity (GO:0008685);; Cellular Component: chloroplast stroma (GO:0009570);; Biological Process: chlorophyll biosynthetic process (GO:0015995);; Biological Process: carotenoid biosynthetic process (GO:0016117);;	K01770|1.49128e-108|cmo:103493142|K01770 2-C-methyl-D-erythritol 2,4-cyclodiphosphate synthase [EC:4.6.1.12] | (RefSeq) 2-C-methyl-D-erythritol 2,4-cyclodiphosphate synthase, chloroplastic	Terpenoid backbone biosynthesis (ko00900)	--	--	YgbB family	2-C-methyl-D-erythritol 2,4-cyclodiphosphate synthase, chloroplastic (Precursor) GN=ISPF OS=Catharanthus roseus (Madagascar periwinkle) PE=2 SV=1	H	Coenzyme transport and metabolism	2-C-methyl-D-erythritol 2,4-cyclodiphosphate synthase [Morus notabilis]
	CmoCh04G008410	9.21322	8.45298	7.83658	9.55816	8.8856	8.46549	25.0989	13.919	21.1188	17.5898	17.454	23.9759	#N/A	#N/A	#N/A	#N/A	#N/A	#N/A	#N/A	#N/A	#N/A	#N/A	#N/A	#N/A
	CmoCh04G008900	40.9044	28.0985	29.1107	56.8933	52.0398	48.4992	48.3171	58.1974	57.0693	28.55	24.7757	24.8577	[C]	Energy production and conversion	Molecular Function: phosphoenolpyruvate carboxykinase (ATP) activity (GO:0004612);; Molecular Function: ATP binding (GO:0005524);; Biological Process: gluconeogenesis (GO:0006094);;	K01610|0|cmo:103495751|K01610 phosphoenolpyruvate carboxykinase (ATP) [EC:4.1.1.49] | (RefSeq) phosphoenolpyruvate carboxykinase [ATP]-like	Glycolysis / Gluconeogenesis (ko00010);; Citrate cycle (TCA cycle) (ko00020);; Pyruvate metabolism (ko00620);; Carbon fixation in photosynthetic organisms (ko00710);; Carbon metabolism (ko01200)	--	--	Phosphoenolpyruvate carboxykinase	Phosphoenolpyruvate carboxykinase [ATP] GN=PCKA OS=Arabidopsis thaliana (Mouse-ear cress) PE=1 SV=1	C	Energy production and conversion	PREDICTED: phosphoenolpyruvate carboxykinase [ATP]-like [Cucumis melo]
[truncated: 2,412 more rows]

## Sheet: Supplementary Table 5
Supplementary Table 5. DEGs related to photoperiod-regulated sex differentiation
#ID	name	PPIS_LD1_FPKM	PPIS_LD2_FPKM	PPIS_LD3_FPKM	PPIS_SD1_FPKM	PPIS_SD2_FPKM	PPIS_SD3_FPKM	PPS_SD1_FPKM	PPS_SD2_FPKM	PPS_SD3_FPKM	PPS_LD1_FPKM	PPS_LD2_FPKM	PPS_LD3_FPKM
[truncated: 32 more rows]
